# Supplementary material for: 3-Hydr­oxy-7,8-dimethoxy­quinolin-2(1H)-one
Source: Acta Crystallogr Sect E Struct Rep Online. 2008 Apr 30;64(Pt 5):o934. doi: 10.1107/S1600536808011549 (PMC2961255; doi:10.1107/S1600536808011549)
Supplement: Supplementary file 2 [file e-64-0o934-Isup2.hkl]

# 
# h,k,l, Fc-squared, Fo-squared, sigma(Fo-squared) and status flag 
# 
data_I
_shelx_title ' s in P2(1)/n' 
_shelx_refln_list_code          4 
_shelx_F_calc_maximum      148.46 
_exptl_crystal_F_000       464.00 
_reflns_d_resolution_high  0.7805 
 
loop_ 
 _symmetry_equiv_pos_as_xyz 
 'x, y, z' 
 '-x+1/2, y+1/2, -z+1/2' 
 '-x, -y, -z' 
 'x-1/2, -y-1/2, z-1/2' 
 
_cell_length_a     4.9655 
_cell_length_b    14.0844 
_cell_length_c    14.8877 
_cell_angle_alpha  90.000 
_cell_angle_beta   96.208 
_cell_angle_gamma  90.000 
 
_shelx_F_squared_multiplier     1.000 
 
loop_ 
 _refln_index_h 
 _refln_index_k 
 _refln_index_l 
 _refln_F_squared_calc 
 _refln_F_squared_meas 
 _refln_F_squared_sigma 
 _refln_observed_status 
   2   0   0       75.47      114.45      1.48 o 
   4   0   0       85.95       78.96      1.22 o 
   6   0   0       31.04       36.35      2.14 o 
   1   1   0     1430.30     1481.99     10.91 o 
   2   1   0      199.04      261.92      2.39 o 
   3   1   0       27.79       29.14      0.47 o 
   4   1   0        5.04        4.07      0.38 o 
   5   1   0       12.48       15.55      0.98 o 
   6   1   0        3.15        0.91      1.49 o 
   1   2   0      164.87      211.54      1.95 o 
   2   2   0       92.74       71.04      0.74 o 
   3   2   0      343.96      362.78      3.42 o 
   4   2   0      288.76      283.09      3.03 o 
   5   2   0        1.60        2.21      0.70 o 
   6   2   0       11.83       15.33      1.21 o 
   1   3   0      202.83      153.86      1.28 o 
   2   3   0        8.87       15.55      0.26 o 
   3   3   0       79.93       67.83      0.83 o 
   4   3   0       24.33       24.38      0.71 o 
   5   3   0        2.11        0.78      0.79 o 
   6   3   0        0.41        1.06      1.27 o 
   0   4   0      883.55      911.22      9.08 o 
   1   4   0      826.79      972.99      6.87 o 
   2   4   0       57.74       65.65      0.68 o 
   3   4   0      656.55      672.76      5.91 o 
   4   4   0       41.05       44.91      0.95 o 
   5   4   0        0.62        0.41      0.58 o 
   6   4   0        0.23       -1.23      1.23 o 
   1   5   0      886.37      945.78      7.80 o 
   2   5   0       57.48       61.80      1.10 o 
   3   5   0      321.29      319.72      3.22 o 
   4   5   0        5.33        5.07      0.67 o 
   5   5   0        0.05        1.07      0.80 o 
   6   5   0        0.25       -0.24      0.79 o 
   0   6   0     2741.16     2716.63     88.07 o 
   1   6   0       38.88       65.27      0.61 o 
   2   6   0       81.17       78.60      0.88 o 
   3   6   0       50.61       54.65      0.89 o 
   4   6   0       62.76       64.50      1.25 o 
   5   6   0        4.97        5.25      0.90 o 
   1   7   0      433.23      461.25      4.80 o 
   2   7   0      380.82      369.69      2.94 o 
   3   7   0       13.03       12.49      0.61 o 
   4   7   0        4.80        5.04      0.54 o 
   5   7   0        1.21        2.41      0.58 o 
   0   8   0       45.41       64.62      1.87 o 
   1   8   0      934.80     1030.22      7.42 o 
   2   8   0        6.21        6.87      0.41 o 
   3   8   0       36.97       40.97      1.16 o 
   4   8   0        8.74        8.24      0.66 o 
   5   8   0        2.23        1.01      0.78 o 
   1   9   0      132.22      139.88      1.39 o 
   2   9   0       29.16       21.60      0.62 o 
   3   9   0        0.00       -0.92      1.43 o 
   4   9   0      102.20       94.56      2.00 o 
   5   9   0        1.13        0.52      1.63 o 
   0  10   0       74.23       74.09      1.34 o 
   1  10   0       60.92       56.17      0.97 o 
   2  10   0      438.63      436.64      4.19 o 
   3  10   0      108.20      104.75      2.05 o 
   4  10   0       60.66       55.67      1.57 o 
   5  10   0       29.94       28.78      1.56 o 
   1  11   0        0.25       -0.06      0.28 o 
   2  11   0       19.35       18.97      0.75 o 
   3  11   0      100.38      102.08      2.06 o 
   4  11   0        1.70        1.36      0.71 o 
   0  12   0       20.21       22.90      0.82 o 
   1  12   0        2.58        1.05      0.52 o 
   2  12   0      228.07      230.36      2.66 o 
   3  12   0        0.11       -0.51      0.51 o 
   4  12   0       10.49       12.23      1.14 o 
   1  13   0        0.02        0.06      0.35 o 
   2  13   0        0.35        1.10      0.56 o 
   3  13   0        0.24        0.35      0.65 o 
   4  13   0        1.15        2.31      0.77 o 
   0  14   0        1.69        1.91      0.74 o 
   1  14   0       26.35       21.36      0.76 o 
   2  14   0        0.02        0.11      0.54 o 
   3  14   0       21.07       22.27      1.15 o 
   1  15   0       20.16       16.88      0.75 o 
   2  15   0       34.02       35.18      1.30 o 
   3  15   0        3.76        2.54      1.45 o 
   0  16   0        0.96        0.19      0.74 o 
   1  16   0       49.07       45.16      2.19 o 
   2  16   0        1.32        4.57      1.25 o 
   1  17   0       10.08       10.66      0.95 o 
   2  17   0        0.13       -0.57      0.73 o 
  -5   0   1       16.46       14.04      1.36 o 
  -3   0   1        8.15       11.12      0.51 o 
  -1   0   1     1120.76     1277.51     18.07 o 
   1   0   1     9569.68     9332.69    104.86 o 
   3   0   1        2.68        5.03      0.49 o 
   5   0   1        1.24        2.54      1.02 o 
  -6   1   1       14.04       17.63      1.33 o 
  -5   1   1        6.19        8.65      0.88 o 
  -4   1   1       79.07       78.07      1.06 o 
  -3   1   1        0.73        1.50      0.32 o 
  -2   1   1       30.22       33.75      0.54 o 
   0   1   1     1844.31     1415.73     14.79 o 
   2   1   1       87.40       83.25      0.73 o 
   3   1   1       98.98       98.51      0.88 o 
   4   1   1       12.49       12.55      0.50 o 
   5   1   1        0.02       -0.12      0.61 o 
   6   1   1        0.71       -0.89      0.89 o 
  -6   2   1       22.86       25.80      1.34 o 
  -5   2   1        3.74        6.99      1.12 o 
  -4   2   1       34.51       32.84      0.81 o 
  -3   2   1       71.12       63.04      0.93 o 
  -2   2   1      188.86      155.74      1.99 o 
   0   2   1     3470.81     2976.10     36.84 o 
   1   2   1     3760.80     3658.39     37.50 o 
   2   2   1      393.53      363.84      2.78 o 
   3   2   1       14.16       19.74      0.39 o 
   4   2   1      173.23      168.57      1.79 o 
   5   2   1        2.68        1.25      0.63 o 
   6   2   1        0.03       -0.20      1.04 o 
  -6   3   1        3.48        6.71      1.48 o 
  -5   3   1        0.32       -0.14      0.46 o 
  -4   3   1        4.11        4.62      0.59 o 
  -3   3   1      150.29      145.38      1.41 o 
  -2   3   1       20.37       14.55      0.27 o 
  -1   3   1     1415.77     1443.48     14.77 o 
   1   3   1      191.91      242.90      1.68 o 
   2   3   1      136.81      162.18      4.96 o 
   3   3   1      156.79      147.80      1.71 o 
   4   3   1       16.18       15.40      0.62 o 
   5   3   1       35.96       33.39      1.15 o 
   6   3   1        0.03       -1.16      1.16 o 
  -6   4   1        0.66        1.05      0.79 o 
  -5   4   1        7.17        8.59      0.79 o 
  -4   4   1       11.60       10.37      0.56 o 
  -3   4   1      175.30      198.96      2.16 o 
  -2   4   1      153.83      129.13      0.96 o 
  -1   4   1       33.95       16.78      0.38 o 
   0   4   1        3.92        6.39      0.48 o 
   1   4   1       44.47       37.66      0.41 o 
   2   4   1       18.80        9.15      0.28 o 
   3   4   1      474.00      481.24      4.40 o 
   4   4   1       43.51       39.46      0.88 o 
   5   4   1        0.00       -0.49      0.49 o 
   6   4   1        0.15        0.51      1.27 o 
  -6   5   1        0.60        0.50      1.79 o 
  -5   5   1        1.38        1.32      0.49 o 
  -4   5   1      111.82      109.64      1.37 o 
  -3   5   1        0.30        0.05      0.24 o 
  -2   5   1      843.98      906.67      5.89 o 
  -1   5   1      622.54      564.42      3.70 o 
   0   5   1     6861.54     6972.17     90.68 o 
   1   5   1       88.55       86.23      0.96 o 
   2   5   1       67.09       69.64      0.72 o 
   3   5   1      130.32      122.61      1.36 o 
   4   5   1        3.65        4.34      0.47 o 
   5   5   1        2.35        1.83      0.73 o 
   6   5   1        3.02        3.04      1.03 o 
  -5   6   1        0.07        0.18      0.47 o 
  -4   6   1       17.10       15.90      0.69 o 
  -3   6   1       38.70       40.39      0.62 o 
  -2   6   1      235.13      261.36      2.17 o 
  -1   6   1      352.81      361.82      2.79 o 
   0   6   1      114.29      124.03      1.14 o 
   1   6   1     1212.69     1266.13      9.81 o 
   2   6   1      110.39      116.42      1.05 o 
   3   6   1        8.52        8.62      0.39 o 
   4   6   1       24.23       21.48      0.63 o 
   5   6   1        7.05        5.96      0.70 o 
  -5   7   1        0.54        0.92      0.54 o 
  -4   7   1       93.95       93.32      1.55 o 
  -3   7   1        2.65        3.00      0.78 o 
  -2   7   1      117.86      138.26      1.32 o 
  -1   7   1       26.65       42.04      0.65 o 
   0   7   1        3.23        8.47      0.31 o 
   1   7   1      138.08      124.04      1.26 o 
   2   7   1       81.11       73.88      0.87 o 
   3   7   1       92.11       81.46      1.07 o 
   4   7   1       15.29       14.76      0.69 o 
   5   7   1        5.37        5.85      1.05 o 
  -5   8   1       19.63       17.30      1.38 o 
  -4   8   1       43.14       46.24      1.35 o 
  -3   8   1        0.22        0.33      0.33 o 
  -2   8   1      132.53      104.88      1.99 o 
  -1   8   1      425.11      412.76      3.24 o 
   0   8   1       30.22       43.91      0.72 o 
   1   8   1      102.76       89.35      0.97 o 
   2   8   1        4.74        5.01      0.53 o 
   3   8   1        9.90       11.33      0.72 o 
   4   8   1       14.04       13.19      0.81 o 
   5   8   1       15.26       19.24      0.88 o 
  -5   9   1        7.20        8.02      0.96 o 
  -4   9   1       78.79       84.21      1.90 o 
  -3   9   1       27.28       27.48      1.10 o 
  -2   9   1       72.38       69.70      1.14 o 
  -1   9   1       40.67       58.89      0.80 o 
   0   9   1       29.17       24.10      0.50 o 
   1   9   1        1.43        1.84      0.22 o 
   2   9   1       38.52       40.23      0.82 o 
   3   9   1      381.57      388.36      4.88 o 
   4   9   1        2.60        2.09      1.26 o 
   5   9   1       37.24       40.98      1.44 o 
  -5  10   1       16.38       20.37      1.16 o 
  -4  10   1        0.21       -0.63      0.63 o 
  -3  10   1        1.25        1.96      0.86 o 
  -2  10   1      429.84      423.22      4.10 o 
  -1  10   1      134.22      136.90      1.42 o 
   0  10   1        5.77        7.10      0.35 o 
   1  10   1       36.32       32.39      0.73 o 
   2  10   1        3.80        4.30      0.56 o 
   3  10   1      580.92      555.88     10.25 o 
   4  10   1       22.08       23.37      1.09 o 
   5  10   1       17.18       16.37      1.12 o 
  -5  11   1        2.25        2.19      1.73 o 
  -4  11   1      109.18      117.53      2.44 o 
  -3  11   1        2.03        0.90      0.58 o 
  -2  11   1      960.85      974.64      8.51 o 
  -1  11   1       45.95       50.85      0.98 o 
   0  11   1        8.70        8.40      0.39 o 
   1  11   1       60.45       56.04      1.00 o 
   2  11   1      442.57      431.17      4.19 o 
   3  11   1       18.36       17.81      0.97 o 
   4  11   1        2.42        1.30      0.68 o 
  -4  12   1       20.45       24.55      2.16 o 
  -3  12   1        0.77       -0.09      0.54 o 
  -2  12   1       23.85       24.04      0.83 o 
  -1  12   1      317.31      287.50      3.06 o 
   0  12   1       12.43       13.82      0.48 o 
   1  12   1       65.35       64.67      1.14 o 
   2  12   1       18.31       18.24      2.05 o 
   3  12   1        8.11       11.32      0.87 o 
   4  12   1        6.09        7.61      0.90 o 
  -4  13   1        5.47        5.61      0.89 o 
  -3  13   1        7.04        7.27      0.84 o 
  -2  13   1       27.58       25.25      0.80 o 
  -1  13   1        1.23        0.28      0.67 o 
   0  13   1        4.47        4.39      0.46 o 
   1  13   1       72.66       69.70      1.24 o 
   2  13   1       58.66       55.01      1.46 o 
   3  13   1        0.90        1.40      0.62 o 
   4  13   1        0.12        0.07      0.74 o 
  -3  14   1        1.86        2.71      0.71 o 
  -2  14   1        2.82        2.38      0.50 o 
  -1  14   1       42.70       36.37      0.94 o 
   0  14   1       12.51       12.94      0.73 o 
   1  14   1        0.10       -0.06      0.37 o 
   2  14   1       29.95       25.25      1.42 o 
   3  14   1        3.48        3.64      0.74 o 
  -3  15   1       11.54       12.53      1.36 o 
  -2  15   1        1.84        2.39      0.69 o 
  -1  15   1       53.78       62.36      1.27 o 
   0  15   1       15.58       14.69      1.07 o 
   1  15   1        2.22        1.85      0.62 o 
   2  15   1       86.08       85.67      1.98 o 
   3  15   1       17.76       18.17      1.09 o 
  -2  16   1        9.77       10.70      2.54 o 
  -1  16   1        3.54        4.75      0.72 o 
   0  16   1        3.96        3.93      0.65 o 
   1  16   1        0.07        0.27      0.61 o 
   2  16   1       13.83       13.98      2.40 o 
  -2  17   1        6.19        8.73      1.00 o 
  -1  17   1        5.38        5.26      0.79 o 
   0  17   1        0.45       -0.28      0.58 o 
   1  17   1        3.39        4.62      1.10 o 
   2  17   1       53.91       52.89      2.54 o 
  -6   0   2       78.35       89.21      3.13 o 
  -4   0   2       53.03       56.90      1.22 o 
  -2   0   2      594.98      623.40      9.15 o 
   2   0   2       86.58      115.90      3.18 o 
   4   0   2       27.60       25.28      0.89 o 
   6   0   2        0.18        0.61      1.21 o 
  -6   1   2       56.30       61.08      1.89 o 
  -5   1   2        0.01       -0.22      0.57 o 
  -4   1   2       27.53       23.01      0.69 o 
  -3   1   2      321.35      302.93      2.90 o 
  -2   1   2      510.44      660.68      9.74 o 
   0   1   2     1913.01     2010.97     12.87 o 
   2   1   2       46.80       55.94      0.54 o 
   3   1   2      142.25      137.69      1.10 o 
   4   1   2       31.55       36.31      0.89 o 
   5   1   2       16.02       17.14      1.66 o 
   6   1   2        0.20       -0.78      0.78 o 
  -6   2   2       11.00       12.24      1.72 o 
  -5   2   2        8.92        9.76      0.92 o 
  -4   2   2        1.87        2.68      0.49 o 
  -3   2   2       47.77       55.50      0.88 o 
  -2   2   2      133.35      154.18      1.58 o 
  -1   2   2      835.54      878.59      6.22 o 
   0   2   2     1119.21     1398.75      9.55 o 
   1   2   2     3143.06     2828.08     17.69 o 
   2   2   2        0.78        0.79      0.24 o 
   3   2   2        1.90        1.96      0.36 o 
   4   2   2        5.83        5.97      0.59 o 
   5   2   2        6.54        9.61      0.93 o 
   6   2   2        0.98       -0.09      0.84 o 
  -6   3   2        2.08        4.85      1.38 o 
  -5   3   2       13.24       12.06      1.00 o 
  -4   3   2       17.23       14.79      0.66 o 
  -3   3   2     1027.52     1150.18      9.59 o 
  -2   3   2      499.48      430.88      2.94 o 
  -1   3   2      720.76      573.02      4.15 o 
   0   3   2     3069.10     3002.87     18.83 o 
   1   3   2      179.50      155.56      1.48 o 
   2   3   2      181.57      161.18      1.39 o 
   3   3   2        0.84        0.83      0.31 o 
   4   3   2        0.24       -0.16      0.42 o 
   5   3   2       29.71       36.56      1.28 o 
   6   3   2        0.04       -0.80      0.80 o 
  -6   4   2        5.97        6.84      1.27 o 
  -5   4   2       21.05       23.34      0.82 o 
  -4   4   2       75.43       77.46      1.09 o 
  -3   4   2        8.43        8.94      0.43 o 
  -2   4   2      262.17      243.86      1.63 o 
  -1   4   2        9.81        0.67      0.11 o 
   0   4   2     1593.48     1437.63     10.01 o 
   1   4   2     1098.58     1166.14      6.73 o 
   2   4   2      167.34      191.28      1.62 o 
   3   4   2      268.94      274.34      2.76 o 
   4   4   2      124.77      116.88      1.44 o 
   5   4   2       18.75       20.38      0.92 o 
   6   4   2        0.85        1.61      1.29 o 
  -6   5   2        7.79       13.39      1.65 o 
  -5   5   2        0.53       -0.32      0.45 o 
  -4   5   2       21.74       17.48      0.68 o 
  -3   5   2       83.55       94.02      1.00 o 
  -2   5   2      411.35      438.26      2.98 o 
  -1   5   2      504.07      606.93      6.75 o 
   0   5   2       49.29       29.91      0.58 o 
   1   5   2       17.97       15.40      0.26 o 
   2   5   2       30.63       35.08      0.47 o 
   3   5   2        0.08        0.58      0.29 o 
   4   5   2       29.09       28.43      0.70 o 
   5   5   2        4.01        1.94      0.75 o 
  -6   6   2       17.91       19.06      1.63 o 
  -5   6   2        0.15        0.10      0.47 o 
  -4   6   2        4.61        5.09      0.54 o 
  -3   6   2       13.49       15.01      0.49 o 
  -2   6   2      809.42      830.28      5.40 o 
  -1   6   2      846.16      939.11      6.73 o 
   0   6   2        5.58        8.97      0.53 o 
   1   6   2      828.53      912.51      8.00 o 
   2   6   2      265.19      270.63      2.02 o 
   3   6   2        0.88        0.54      0.26 o 
   4   6   2        0.00        0.07      0.30 o 
   5   6   2        0.76        0.36      0.56 o 
  -5   7   2       27.91       25.25      0.91 o 
  -4   7   2        0.17        0.73      0.43 o 
  -3   7   2        6.75        8.94      0.51 o 
  -2   7   2       10.10       10.82      0.48 o 
  -1   7   2       58.22       43.81      0.61 o 
   0   7   2     1160.89     1216.99      8.63 o 
   1   7   2      180.38      188.40      1.62 o 
   2   7   2       30.18       34.48      0.57 o 
   3   7   2        3.94        4.24      0.43 o 
   4   7   2        1.90        1.02      0.43 o 
   5   7   2        4.56        2.99      0.66 o 
  -5   8   2        0.60        0.17      0.66 o 
  -4   8   2        5.08        4.05      1.06 o 
  -3   8   2        1.81        1.30      0.35 o 
  -2   8   2      382.95      370.84      3.57 o 
  -1   8   2       75.65       70.25      0.86 o 
   0   8   2      201.72      216.11      1.88 o 
   1   8   2      146.67      123.81      2.22 o 
   2   8   2      191.83      213.17      2.03 o 
   3   8   2        0.27        0.76      0.36 o 
   4   8   2        0.76       -0.03      0.84 o 
   5   8   2        6.50        6.45      0.80 o 
  -5   9   2        0.42        0.15      0.72 o 
  -4   9   2       12.78       16.50      1.21 o 
  -3   9   2      206.49      201.09      2.40 o 
  -2   9   2      242.68      241.23      3.19 o 
  -1   9   2       11.50       16.95      0.45 o 
   0   9   2        2.82        4.39      0.29 o 
   2   9   2      226.46      227.83      3.71 o 
   3   9   2      295.03      297.26      3.98 o 
   4   9   2        5.67        3.54      1.12 o 
   5   9   2        7.36        8.35      0.88 o 
  -5  10   2        3.13        3.49      0.85 o 
  -4  10   2      200.10      205.00      7.52 o 
  -3  10   2       13.42       11.93      0.63 o 
  -2  10   2      155.70      155.85      1.96 o 
  -1  10   2      340.30      307.97      2.64 o 
   0  10   2      235.38      252.80      3.45 o 
   1  10   2        0.54        0.30      0.26 o 
   2  10   2        0.25       -0.12      0.42 o 
   3  10   2       75.95       72.23      1.70 o 
   4  10   2       17.14       18.91      2.36 o 
   5  10   2       50.23       59.07      1.49 o 
  -5  11   2        0.11        0.21      0.78 o 
  -4  11   2       88.26       82.04      2.01 o 
  -3  11   2       11.86       13.32      0.87 o 
  -2  11   2      201.59      190.14      2.31 o 
  -1  11   2       72.31       72.56      1.20 o 
   0  11   2        2.15        1.40      0.28 o 
   1  11   2       21.54       23.63      0.66 o 
   2  11   2        0.02       -0.46      0.46 o 
   3  11   2       38.38       38.40      1.29 o 
   4  11   2        1.16        1.48      0.71 o 
  -4  12   2        8.79        8.33      0.96 o 
  -3  12   2        2.74        1.20      0.62 o 
  -2  12   2       82.69       80.83      1.39 o 
  -1  12   2        1.59        4.30      0.49 o 
   0  12   2       15.84       19.30      0.55 o 
   1  12   2        0.06        0.00      0.31 o 
   2  12   2       12.17       10.84      0.83 o 
   3  12   2       16.79       17.53      1.24 o 
   4  12   2        1.33        0.85      0.72 o 
  -4  13   2        0.47       -0.47      0.64 o 
  -3  13   2       19.50       22.25      1.10 o 
  -2  13   2        2.58        2.43      0.43 o 
  -1  13   2      149.82      148.05      1.97 o 
   0  13   2       68.35       59.75      1.58 o 
   1  13   2       23.57       25.19      0.76 o 
   2  13   2        0.35       -0.07      0.49 o 
   3  13   2        6.72        8.63      0.84 o 
   4  13   2        2.13        1.91      0.79 o 
  -3  14   2        0.02        0.91      0.68 o 
  -2  14   2        0.49        0.19      0.44 o 
  -1  14   2        6.25        6.27      0.66 o 
   0  14   2       15.40       10.80      0.68 o 
   1  14   2       41.53       38.18      0.96 o 
   2  14   2       31.34       32.73      1.76 o 
   3  14   2        3.59        2.88      0.89 o 
  -3  15   2        0.45       -0.30      0.71 o 
  -2  15   2        1.16        1.30      0.52 o 
  -1  15   2       52.92       40.73      1.05 o 
   0  15   2        5.59        4.11      0.63 o 
   1  15   2        0.96       -0.16      0.59 o 
   2  15   2        0.00        0.40      0.60 o 
   3  15   2       18.81       22.89      1.19 o 
  -2  16   2       18.78       21.70      1.13 o 
  -1  16   2       94.91       94.56      2.00 o 
   0  16   2        0.15        0.46      0.57 o 
   1  16   2        3.23        3.30      0.90 o 
   2  16   2       15.62       20.62      1.14 o 
  -2  17   2        6.18        9.04      1.50 o 
  -1  17   2       15.79       15.02      0.96 o 
   0  17   2        0.01        0.23      0.62 o 
   1  17   2        4.79        7.82      1.23 o 
  -5   0   3        2.01        1.21      0.87 o 
  -3   0   3      199.77      222.32      3.92 o 
  -1   0   3     3054.41     3470.35     48.40 o 
   1   0   3      814.74      761.76     20.33 o 
   3   0   3      259.24      252.82      2.47 o 
   5   0   3        3.84        6.27      1.19 o 
  -6   1   3      114.55      128.44      2.64 o 
  -5   1   3      120.34      138.35      4.07 o 
  -4   1   3        7.80        8.14      0.50 o 
  -3   1   3       43.72       52.06      0.93 o 
  -2   1   3       70.62       49.81      0.88 o 
   0   1   3        2.89        3.63      0.11 o 
   1   1   3    22041.22    21046.27    206.67 o 
   2   1   3      926.34      972.03      7.94 o 
   3   1   3       11.96       11.25      0.30 o 
   4   1   3        1.27        0.74      0.40 o 
   5   1   3       21.57       18.22      0.99 o 
   6   1   3        0.92        0.56      0.87 o 
  -5   2   3      135.85      135.96      2.41 o 
  -4   2   3       12.67       12.61      0.91 o 
  -3   2   3       10.51        5.94      0.39 o 
  -2   2   3        1.21        1.37      0.24 o 
   1   2   3      729.86      705.53      4.65 o 
   2   2   3        3.84        2.91      0.41 o 
   3   2   3        5.70        5.43      0.40 o 
   4   2   3       59.93       61.37      1.18 o 
   5   2   3        0.25       -0.60      0.60 o 
   6   2   3        0.03       -0.76      0.76 o 
  -5   3   3        0.07       -0.45      0.45 o 
  -4   3   3        0.23        0.18      0.53 o 
  -3   3   3       74.91       74.88      1.06 o 
  -2   3   3     2428.29     2554.52     15.87 o 
  -1   3   3       60.18       39.68      0.53 o 
   1   3   3      284.72      210.78      1.83 o 
   2   3   3      612.73      633.57      6.82 o 
   3   3   3       39.05       39.33      0.68 o 
   4   3   3      224.22      222.55      2.63 o 
   5   3   3        0.15       -0.13      0.65 o 
   6   3   3        1.35        1.32      1.01 o 
  -6   4   3        0.08       -0.15      1.00 o 
  -5   4   3        0.02       -0.12      0.64 o 
  -4   4   3        2.30        1.77      0.37 o 
  -3   4   3      402.27      388.19      3.15 o 
  -2   4   3     1139.47     1361.91      9.64 o 
  -1   4   3        9.69       22.16      0.56 o 
   0   4   3      878.49      932.38      5.90 o 
   1   4   3     2149.73     2174.95     11.80 o 
   3   4   3        2.98        2.05      0.42 o 
   4   4   3       38.22       31.98      0.74 o 
   5   4   3        0.04       -0.25      0.54 o 
  -6   5   3       11.84       13.43      1.63 o 
  -5   5   3       14.42       15.41      0.75 o 
  -4   5   3       40.70       38.21      0.93 o 
  -3   5   3       36.73       35.76      0.60 o 
  -2   5   3      690.71      724.36      4.75 o 
  -1   5   3      618.28      620.08      4.55 o 
   0   5   3       15.02        3.31      0.19 o 
   1   5   3      819.04      805.72      4.39 o 
   2   5   3        0.95        0.44      0.18 o 
   3   5   3       16.61       17.56      0.50 o 
   4   5   3       29.85       29.72      0.72 o 
   5   5   3       16.08       17.15      0.82 o 
  -5   6   3        1.00        0.48      0.51 o 
  -4   6   3       14.63       10.28      0.59 o 
  -3   6   3       87.71       85.16      1.30 o 
  -2   6   3       55.50       80.73      0.77 o 
  -1   6   3      165.68      155.45      1.45 o 
   0   6   3       99.14      139.22      1.64 o 
   1   6   3      181.47      161.37      1.25 o 
   2   6   3      187.59      175.46      1.43 o 
   3   6   3      102.23       94.59      1.18 o 
   4   6   3       12.54       17.61      0.54 o 
   5   6   3        0.37        0.21      0.80 o 
  -5   7   3        2.31        1.27      0.68 o 
  -4   7   3        3.02        3.72      0.64 o 
  -3   7   3        0.85        0.60      0.32 o 
  -2   7   3        8.52        8.32      0.33 o 
  -1   7   3        0.34        0.78      0.23 o 
   0   7   3     1612.95     1800.32     11.27 o 
   1   7   3      596.56      576.09      3.83 o 
   2   7   3      664.11      677.00      7.87 o 
   3   7   3       23.75       26.88      0.57 o 
   4   7   3        0.06       -0.34      0.36 o 
   5   7   3        5.27        5.94      0.87 o 
  -5   8   3       43.75       46.88      1.50 o 
  -4   8   3        0.09        0.48      0.56 o 
  -3   8   3      459.13      453.89      4.56 o 
  -2   8   3       62.08       70.79      1.14 o 
  -1   8   3       59.15       77.11      0.92 o 
   0   8   3      200.30      215.78      1.65 o 
   1   8   3       25.49       29.73      0.45 o 
   2   8   3        0.07        0.12      0.25 o 
   3   8   3        3.20        2.01      0.34 o 
   4   8   3       18.44       21.17      0.99 o 
   5   8   3        3.78        2.46      0.84 o 
  -5   9   3        3.81        3.19      1.03 o 
  -4   9   3      153.20      147.99      2.64 o 
  -3   9   3        0.13        0.05      0.80 o 
  -2   9   3      109.02      117.78      1.61 o 
  -1   9   3      233.13      222.91      2.01 o 
   0   9   3      150.42      134.71      1.58 o 
   1   9   3      159.80      161.08      2.34 o 
   2   9   3        0.10       -0.02      0.26 o 
   3   9   3       27.60       21.31      0.94 o 
   4   9   3      180.35      176.09      2.43 o 
   5   9   3        0.07        0.08      0.72 o 
  -5  10   3        5.31        1.72      0.79 o 
  -4  10   3        7.10        7.24      1.31 o 
  -3  10   3      161.62      153.27      2.06 o 
  -2  10   3       12.34       12.02      0.59 o 
  -1  10   3      255.63      240.85      2.20 o 
   0  10   3        1.26        0.66      0.24 o 
   1  10   3        4.47        3.62      0.35 o 
   2  10   3       72.94       71.37      1.53 o 
   3  10   3      101.59      103.73      4.87 o 
   4  10   3       43.99       47.73      1.24 o 
   5  10   3        0.37        0.66      0.94 o 
  -5  11   3        0.51        0.87      1.08 o 
  -4  11   3        0.32       -0.37      1.39 o 
  -3  11   3       93.07       90.68      1.54 o 
  -2  11   3       18.41       14.40      0.66 o 
  -1  11   3      973.05      969.27      8.38 o 
   0  11   3       51.47       45.91      0.79 o 
   1  11   3       57.11       60.24      1.35 o 
   2  11   3        6.90        6.23      0.66 o 
   3  11   3      120.65      113.89      2.21 o 
   4  11   3        0.05       -0.55      0.55 o 
  -4  12   3        4.36        2.53      0.75 o 
  -3  12   3        2.30        2.01      0.50 o 
  -2  12   3        0.57        0.66      0.39 o 
  -1  12   3      486.84      485.53      4.67 o 
   0  12   3       13.91        7.72      0.79 o 
   1  12   3        0.32        0.22      0.33 o 
   2  12   3        5.05        5.00      0.68 o 
   3  12   3       28.20       23.33      1.07 o 
   4  12   3        7.66       10.16      0.81 o 
  -4  13   3       11.97       14.93      1.10 o 
  -3  13   3       26.15       25.02      1.15 o 
  -2  13   3        1.76        1.47      0.44 o 
  -1  13   3        6.03        3.96      1.07 o 
   0  13   3      208.57      183.69      4.18 o 
   1  13   3       16.56       18.27      0.69 o 
   2  13   3       19.88       20.98      0.99 o 
   3  13   3       16.05       12.24      1.14 o 
   4  13   3        0.11       -0.24      0.64 o 
  -3  14   3        0.15        0.77      0.68 o 
  -2  14   3       13.98       17.27      0.75 o 
  -1  14   3       46.18       44.60      1.05 o 
   0  14   3        0.13        0.62      0.87 o 
   1  14   3        0.38        0.56      0.73 o 
   2  14   3       53.60       53.19      1.52 o 
   3  14   3       72.35       81.94      2.31 o 
  -3  15   3       14.32       18.56      1.12 o 
  -2  15   3       10.44       11.67      0.92 o 
  -1  15   3        1.75        2.47      0.53 o 
   0  15   3       29.29       23.61      0.96 o 
   1  15   3       37.94       37.22      1.28 o 
   2  15   3        8.15        9.00      0.87 o 
   3  15   3        0.89        1.22      0.74 o 
  -2  16   3       30.09       29.36      1.00 o 
  -1  16   3        0.27        0.19      0.58 o 
   0  16   3        4.12        4.48      0.70 o 
   1  16   3        1.27        1.04      0.67 o 
   2  16   3        0.06       -0.62      0.62 o 
  -1  17   3       13.76       20.03      1.06 o 
   0  17   3       33.40       32.87      1.25 o 
   1  17   3       10.62       13.37      1.36 o 
  -4   0   4      153.07      150.89      3.26 o 
  -2   0   4     2283.54     2456.18     34.31 o 
   2   0   4      957.34      860.87      7.15 o 
   4   0   4        2.01        2.18      0.80 o 
   6   0   4        2.17        2.58      1.31 o 
  -5   1   4       27.53       30.83      1.19 o 
  -4   1   4        0.06        0.00      0.33 o 
  -3   1   4       12.80       15.99      0.61 o 
  -2   1   4       51.05       24.26      0.64 o 
  -1   1   4      358.84      282.89      2.55 o 
   0   1   4     1770.41     1960.03     12.20 o 
   1   1   4     1289.55     1283.57      8.94 o 
   2   1   4     2860.70     2848.05     16.17 o 
   3   1   4       54.50       55.72      0.70 o 
   4   1   4        2.16        1.15      0.41 o 
   5   1   4        2.58        1.68      0.88 o 
   6   1   4        0.14        0.45      0.84 o 
  -5   2   4        2.22       -0.51      1.22 o 
  -4   2   4        1.49        0.59      0.49 o 
  -3   2   4       30.05       30.38      0.66 o 
  -2   2   4     1010.88     1050.54      7.84 o 
  -1   2   4      936.52      860.78      7.12 o 
   0   2   4     1073.43     1198.29     10.26 o 
   1   2   4      125.14       99.25      0.97 o 
   2   2   4     3120.67     3203.20     19.85 o 
   3   2   4      139.87      143.84      1.29 o 
   4   2   4        0.00        0.10      0.42 o 
   5   2   4        0.04       -0.17      0.66 o 
  -5   3   4       61.90       65.23      1.29 o 
  -4   3   4        1.54        0.55      0.38 o 
  -3   3   4       57.10       51.44      0.75 o 
  -2   3   4      250.95      298.83      2.44 o 
  -1   3   4       26.16        9.47      0.27 o 
   0   3   4      250.85      167.89      1.13 o 
   1   3   4      714.52      733.31      4.74 o 
   2   3   4        0.71        1.19      0.29 o 
   3   3   4        0.70        1.12      0.25 o 
   4   3   4       68.26       71.58      1.31 o 
   5   3   4       78.25       70.11      1.78 o 
  -6   4   4        7.22        9.57      1.36 o 
  -5   4   4        7.43        9.83      1.10 o 
  -4   4   4       28.72       28.67      0.81 o 
  -3   4   4        0.00        1.74      0.25 o 
  -2   4   4      136.23      155.11      1.46 o 
  -1   4   4     1732.09     1805.96     12.85 o 
   0   4   4       53.00       45.96      0.48 o 
   1   4   4      506.65      580.82      3.59 o 
   2   4   4        9.43       10.32      0.66 o 
   3   4   4       26.46       25.30      0.57 o 
   4   4   4        7.63        9.67      0.63 o 
   5   4   4        0.02        0.24      0.57 o 
  -6   5   4       11.15       13.11      1.50 o 
  -5   5   4       31.13       23.88      0.86 o 
  -4   5   4       86.06       84.06      1.40 o 
  -3   5   4      231.95      251.11      2.69 o 
  -2   5   4      102.20      136.51      1.34 o 
  -1   5   4      202.78      159.11      1.44 o 
   0   5   4      204.20      224.28      1.84 o 
   1   5   4      227.11      218.66      1.36 o 
   2   5   4       15.84       13.74      0.42 o 
   3   5   4        1.17        0.72      0.28 o 
   4   5   4        0.07       -0.24      0.43 o 
   5   5   4        0.24        0.79      0.57 o 
  -5   6   4        4.80        4.12      0.60 o 
  -4   6   4        0.64        0.12      0.49 o 
  -3   6   4       17.27       14.12      0.58 o 
  -2   6   4        3.68        1.91      0.23 o 
  -1   6   4      760.82      884.17      6.41 o 
   0   6   4        2.63        2.72      0.31 o 
   1   6   4     1924.66     2026.46     11.54 o 
   2   6   4       28.93       26.15      0.50 o 
   3   6   4        3.48        2.60      0.33 o 
   4   6   4        0.19       -0.23      0.35 o 
   5   6   4       14.22       12.36      1.79 o 
  -5   7   4        1.65        2.36      1.02 o 
  -4   7   4        2.46        3.02      0.72 o 
  -3   7   4        0.05       -0.05      0.32 o 
  -2   7   4        0.10        1.25      0.23 o 
  -1   7   4      481.40      551.71      4.82 o 
   0   7   4      171.93      179.84      1.40 o 
   1   7   4       53.61       63.49      0.65 o 
   2   7   4      427.25      399.88      2.95 o 
   3   7   4        3.75        3.80      0.76 o 
   4   7   4        5.28        8.71      0.50 o 
   5   7   4        1.68       -0.03      0.65 o 
  -5   8   4        3.57        4.52      1.12 o 
  -4   8   4       16.38       12.01      0.65 o 
  -3   8   4       87.18       78.16      1.66 o 
  -2   8   4      254.55      237.21      2.57 o 
  -1   8   4       16.93       11.49      0.39 o 
   0   8   4       38.05       56.15      0.63 o 
   1   8   4      126.39      114.78      0.95 o 
   2   8   4       65.52       59.96      0.87 o 
   3   8   4       10.61       10.79      0.44 o 
   4   8   4      148.05      154.24      2.20 o 
   5   8   4        3.90        3.98      0.79 o 
  -5   9   4        3.18        2.34      0.78 o 
  -4   9   4       14.88       12.75      0.89 o 
  -3   9   4      462.85      460.76      5.87 o 
  -2   9   4        7.70        5.64      0.47 o 
  -1   9   4      211.42      184.52      1.77 o 
   0   9   4        3.91        4.21      0.29 o 
   1   9   4      115.25      112.87      1.22 o 
   2   9   4        8.36        8.43      0.42 o 
   3   9   4       30.69       27.17      0.83 o 
   4   9   4       53.35       49.86      1.24 o 
   5   9   4       24.00       24.50      1.10 o 
  -5  10   4        0.94        0.36      0.74 o 
  -4  10   4       14.75       15.48      1.04 o 
  -3  10   4      453.45      463.28      4.63 o 
  -2  10   4       20.52       19.00      0.70 o 
  -1  10   4      339.84      345.47      2.95 o 
   0  10   4        0.00        0.39      0.25 o 
   1  10   4        0.09        0.35      0.27 o 
   2  10   4       80.47       78.44      1.31 o 
   3  10   4        1.10        0.55      0.53 o 
   4  10   4       26.13       26.95      0.99 o 
  -4  11   4        1.60        2.70      0.78 o 
  -3  11   4      114.92      124.65      1.93 o 
  -2  11   4        9.47        8.58      0.58 o 
  -1  11   4       39.31       39.94      1.59 o 
   0  11   4      148.57      129.78      2.01 o 
   1  11   4       74.25       69.25      1.13 o 
   2  11   4        1.01        1.14      0.40 o 
   3  11   4        1.22        0.61      0.49 o 
   4  11   4       23.42       20.49      1.69 o 
  -4  12   4        4.26        3.85      0.81 o 
  -3  12   4       36.10       35.17      1.02 o 
  -2  12   4       14.87       14.09      0.88 o 
  -1  12   4      200.33      193.65      2.34 o 
   0  12   4       86.83       99.70      1.28 o 
   1  12   4       19.55       14.22      2.54 o 
   2  12   4        0.44        1.07      0.48 o 
   3  12   4        5.82        6.42      0.68 o 
   4  12   4       14.79       19.04      0.95 o 
  -4  13   4        4.77        9.75      0.98 o 
  -3  13   4       11.10        8.37      0.70 o 
  -2  13   4        0.01       -0.04      0.43 o 
  -1  13   4       18.57       18.13      0.72 o 
   0  13   4       36.84       35.48      0.93 o 
   1  13   4       11.34       10.07      1.02 o 
   2  13   4        0.59        1.08      0.53 o 
   3  13   4        0.02       -0.21      0.63 o 
   4  13   4        1.51        2.86      0.92 o 
  -3  14   4        0.02       -0.66      0.66 o 
  -2  14   4        3.54        2.81      0.51 o 
  -1  14   4        2.56        1.55      0.46 o 
   0  14   4       19.05       18.96      0.72 o 
   1  14   4        8.49        9.14      0.75 o 
   2  14   4       12.10       11.86      0.89 o 
   3  14   4        6.92        5.64      0.85 o 
  -3  15   4        4.50        4.11      0.86 o 
  -2  15   4        0.13       -0.49      0.49 o 
  -1  15   4        0.85       -0.09      0.54 o 
   0  15   4       15.65       11.50      0.81 o 
   1  15   4        0.58        0.75      0.96 o 
   2  15   4        0.39        2.05      1.00 o 
   3  15   4        1.63        2.34      1.18 o 
  -2  16   4        0.14       -0.05      0.58 o 
  -1  16   4        1.52        1.22      0.62 o 
   0  16   4       18.42       19.87      1.54 o 
   1  16   4        0.25        0.26      1.38 o 
   2  16   4        2.81        3.72      0.85 o 
  -1  17   4        8.08        6.79      1.09 o 
   0  17   4       48.21       64.83      2.50 o 
   1  17   4       12.34       13.81      1.40 o 
  -5   0   5      521.01      542.59      9.30 o 
  -3   0   5      245.79      276.60      4.81 o 
  -1   0   5       93.60      193.45      3.26 o 
   1   0   5        4.60       10.75      0.33 o 
   3   0   5      147.24      139.72      2.10 o 
   5   0   5        2.39        2.61      1.08 o 
  -5   1   5      249.34      252.94      3.73 o 
  -4   1   5       10.64        9.90      0.56 o 
  -3   1   5       55.09       50.10      1.08 o 
  -2   1   5       42.71       58.46      1.18 o 
  -1   1   5      941.08     1022.81      8.42 o 
   0   1   5      301.15      293.77      2.03 o 
   1   1   5       13.38       24.95      0.30 o 
   2   1   5      576.82      533.66      3.60 o 
   3   1   5       56.42       54.02      0.84 o 
   4   1   5       36.93       34.94      0.90 o 
   5   1   5        1.43        2.27      0.74 o 
  -5   2   5       34.16       38.80      1.90 o 
  -4   2   5       56.52       52.83      1.25 o 
  -3   2   5        0.08        1.68      0.28 o 
  -2   2   5       36.27       51.32      0.80 o 
  -1   2   5     1203.91     1396.62     11.36 o 
   0   2   5      125.56       80.10      0.71 o 
   1   2   5      421.88      497.62      3.31 o 
   2   2   5     1970.21     1945.49     12.21 o 
   3   2   5       30.50       26.71      0.58 o 
   4   2   5        4.41        5.23      0.56 o 
   5   2   5       23.47       24.06      1.12 o 
  -6   3   5        3.18        5.00      1.27 o 
  -5   3   5       19.92       22.66      1.61 o 
  -4   3   5       87.25       83.73      1.37 o 
  -3   3   5       33.72       41.97      0.70 o 
  -2   3   5      434.25      509.64      3.95 o 
  -1   3   5      903.29      834.63      6.04 o 
   0   3   5      374.31      415.50      2.47 o 
   1   3   5      172.54      140.42      1.13 o 
   3   3   5       31.63       30.97      0.63 o 
   4   3   5        3.50        2.15      0.50 o 
   5   3   5       17.33       14.39      1.06 o 
  -6   4   5        0.52       -1.08      1.08 o 
  -5   4   5        0.53        0.15      0.47 o 
  -4   4   5        3.98        3.43      0.84 o 
  -3   4   5        3.04        4.99      0.37 o 
  -2   4   5      579.28      749.29      5.57 o 
  -1   4   5      559.24      536.83      5.76 o 
   0   4   5      201.67      254.35      1.66 o 
   1   4   5       80.67       88.21      0.71 o 
   2   4   5       47.84       39.67      0.54 o 
   3   4   5       26.06       26.54      0.59 o 
   4   4   5        0.02        0.08      0.42 o 
   5   4   5        4.87        4.99      0.88 o 
  -6   5   5        1.42        0.51      1.06 o 
  -5   5   5       54.26       58.81      1.29 o 
  -4   5   5       29.63       30.86      1.11 o 
  -3   5   5       18.56       17.15      0.63 o 
  -2   5   5      258.39      271.26      2.32 o 
  -1   5   5     1243.13     1292.23     12.67 o 
   0   5   5      295.04      316.70      2.03 o 
   1   5   5       32.36       29.36      0.35 o 
   2   5   5       71.67       77.89      1.02 o 
   3   5   5        3.45        4.39      0.36 o 
   4   5   5        0.22        0.75      0.95 o 
   5   5   5        0.10        0.15      0.64 o 
  -5   6   5       19.77       19.14      1.05 o 
  -4   6   5       51.99       43.32      1.48 o 
  -3   6   5        0.05       -0.25      0.31 o 
  -2   6   5      104.64      139.52      1.41 o 
  -1   6   5      222.87      244.23      2.09 o 
   0   6   5        2.09        0.57      0.21 o 
   1   6   5      268.69      287.57      1.77 o 
   2   6   5       27.18       25.58      0.55 o 
   3   6   5       31.22       26.98      0.63 o 
   4   6   5        2.85        5.15      0.59 o 
   5   6   5        0.07        0.29      0.60 o 
  -5   7   5        7.54        7.55      0.90 o 
  -4   7   5        1.84        1.68      0.46 o 
  -3   7   5        1.00        0.45      0.35 o 
  -2   7   5      217.70      200.29      1.88 o 
  -1   7   5       38.06       39.47      0.68 o 
   0   7   5        1.28        2.88      0.30 o 
   1   7   5       70.70       73.17      0.70 o 
   2   7   5        4.24        3.70      0.38 o 
   3   7   5      106.76      108.93      1.23 o 
   4   7   5        0.70        0.03      0.61 o 
   5   7   5        0.10        0.72      0.66 o 
  -5   8   5        0.31       -0.14      0.67 o 
  -4   8   5       22.51       18.65      0.80 o 
  -3   8   5      129.62      136.47      1.89 o 
  -2   8   5       51.56       52.91      0.82 o 
  -1   8   5       10.04        8.91      0.37 o 
   0   8   5       12.64        7.71      0.32 o 
   1   8   5       55.80       52.01      0.58 o 
   2   8   5      150.77      142.27      1.52 o 
   3   8   5      152.89      146.69      1.51 o 
   4   8   5       50.55       53.67      1.09 o 
   5   8   5       31.10       29.97      1.17 o 
  -5   9   5        0.05       -0.07      0.70 o 
  -4   9   5       54.88       48.77      1.18 o 
  -3   9   5       40.13       42.72      1.05 o 
  -2   9   5        2.01        1.56      0.41 o 
  -1   9   5      166.42      166.58      1.66 o 
   0   9   5        8.18        9.30      0.58 o 
   1   9   5        5.93        5.70      0.30 o 
   2   9   5        2.23        2.39      0.42 o 
   3   9   5       13.31       10.98      0.57 o 
   4   9   5       16.71       18.90      0.76 o 
   5   9   5        5.78        5.44      0.90 o 
  -5  10   5        1.24       -0.67      0.67 o 
  -4  10   5       32.52       32.97      1.26 o 
  -3  10   5      165.03      153.85      2.13 o 
  -2  10   5      286.87      278.51      3.29 o 
  -1  10   5      288.92      284.13      2.54 o 
   0  10   5        1.15        1.67      0.33 o 
   1  10   5       74.94       72.27      1.60 o 
   2  10   5        5.80        7.58      0.44 o 
   3  10   5        2.73        2.75      0.51 o 
   4  10   5       40.97       44.12      1.21 o 
  -4  11   5        4.22        3.31      1.61 o 
  -3  11   5       35.22       32.43      0.96 o 
  -2  11   5        0.18       -0.31      0.37 o 
  -1  11   5        6.07        5.13      0.84 o 
   0  11   5      520.88      526.50      4.23 o 
   1  11   5        9.36       14.48      0.76 o 
   2  11   5        2.93        3.03      0.56 o 
   3  11   5        0.27       -0.37      0.45 o 
   4  11   5       32.62       32.33      1.10 o 
  -4  12   5        0.07        0.30      0.72 o 
  -3  12   5        4.70        2.45      0.88 o 
  -2  12   5       58.40       60.18      1.22 o 
  -1  12   5       23.34       23.16      0.76 o 
   0  12   5      371.97      393.42      3.91 o 
   1  12   5      208.23      192.84      6.98 o 
   2  12   5       19.50       21.88      1.34 o 
   3  12   5        1.31        0.56      0.75 o 
   4  12   5        0.07       -0.06      0.67 o 
  -4  13   5       11.99       15.36      1.10 o 
  -3  13   5        0.69        1.45      0.68 o 
  -2  13   5        5.95        7.02      0.60 o 
  -1  13   5        3.61        1.70      0.42 o 
   0  13   5      293.18      282.48      3.13 o 
   1  13   5        6.40        6.78      0.77 o 
   2  13   5       14.03       12.68      0.86 o 
   3  13   5        7.60       10.67      1.81 o 
  -3  14   5       22.39       33.05      1.11 o 
  -2  14   5        8.17        7.34      0.64 o 
  -1  14   5        3.31        2.25      0.47 o 
   0  14   5       97.32       87.77      1.48 o 
   1  14   5        3.77        3.15      0.67 o 
   2  14   5        5.39        5.51      1.20 o 
   3  14   5        4.92        5.52      0.88 o 
  -3  15   5       21.93       25.85      1.30 o 
  -2  15   5       15.60       13.16      0.99 o 
  -1  15   5        2.94        1.87      0.74 o 
   0  15   5       27.23       29.44      1.65 o 
   1  15   5        0.13        0.31      1.34 o 
   2  15   5        9.23       10.17      0.99 o 
  -2  16   5        5.62        9.48      0.95 o 
  -1  16   5        0.00        1.24      0.74 o 
   0  16   5       11.41        5.76      1.12 o 
   1  16   5        1.21        2.56      0.76 o 
   2  16   5        7.27        7.71      0.98 o 
  -1  17   5        8.37       12.65      3.26 o 
   0  17   5        4.20        1.67      1.04 o 
  -4   0   6      230.46      265.48      4.98 o 
  -2   0   6      131.31       95.50      2.12 o 
   0   0   6     1545.35     1702.44     13.73 o 
   2   0   6     5461.92     5499.47     43.86 o 
   4   0   6       12.16       13.79      1.16 o 
  -6   1   6        0.05        3.05      1.25 o 
  -5   1   6        3.70        6.21      1.16 o 
  -4   1   6      316.42      318.28      4.05 o 
  -3   1   6        6.35        8.67      0.42 o 
  -2   1   6       92.28      144.39      1.99 o 
  -1   1   6     3093.49     3276.66     26.12 o 
   0   1   6        1.39       12.59      0.26 o 
   1   1   6        4.90        9.49      0.36 o 
   2   1   6      327.06      316.40      2.30 o 
   3   1   6      221.01      209.76      2.02 o 
   4   1   6        0.05       -0.07      0.42 o 
   5   1   6        0.66        0.32      0.67 o 
  -6   2   6        2.81        3.79      1.33 o 
  -5   2   6      125.70      139.28      2.55 o 
  -4   2   6       65.44       64.65      1.01 o 
  -3   2   6        1.35        1.29      0.27 o 
  -2   2   6      779.23      847.36      7.20 o 
  -1   2   6      350.86      400.46      3.60 o 
   0   2   6       15.34        9.05      0.24 o 
   1   2   6      120.16      101.45      0.90 o 
   2   2   6       11.86       11.44      0.69 o 
   3   2   6      472.17      450.68      3.70 o 
   4   2   6        6.52        4.98      0.79 o 
   5   2   6       10.05       11.02      1.04 o 
  -6   3   6        0.29        0.83      1.08 o 
  -5   3   6        2.93        2.84      1.36 o 
  -4   3   6      139.47      136.20      1.86 o 
  -3   3   6       42.03       36.46      0.88 o 
  -2   3   6      176.98      169.18      1.86 o 
  -1   3   6       62.15      103.99      1.24 o 
   0   3   6      220.63      281.11      1.82 o 
   1   3   6      107.88      106.31      0.83 o 
   2   3   6      872.89      864.53      7.43 o 
   3   3   6      238.29      236.21      2.77 o 
   4   3   6        2.68        2.21      0.50 o 
   5   3   6        2.92        3.86      0.85 o 
  -6   4   6        0.09       -0.80      1.00 o 
  -5   4   6       52.45       48.96      1.50 o 
  -4   4   6       70.38       65.03      2.27 o 
  -3   4   6        5.57        9.83      0.72 o 
  -2   4   6       27.53       24.73      0.52 o 
  -1   4   6      878.78      965.33      6.99 o 
   0   4   6      213.30      189.46      1.66 o 
   1   4   6      102.00      114.00      0.88 o 
   2   4   6       81.68       82.03      0.86 o 
   3   4   6       18.84       19.14      0.54 o 
   4   4   6        5.60        5.75      0.60 o 
   5   4   6        6.77        6.54      0.94 o 
  -5   5   6       67.42       61.04      2.37 o 
  -4   5   6        0.06        0.18      0.58 o 
  -3   5   6      224.31      225.56      2.13 o 
  -2   5   6       86.21       75.53      0.97 o 
  -1   5   6      758.73      893.73      6.53 o 
   0   5   6       94.88       80.08      0.77 o 
   1   5   6       22.28       26.35      0.37 o 
   2   5   6      284.40      311.72      2.37 o 
   3   5   6        0.70        0.40      0.29 o 
   4   5   6        0.15        0.19      0.45 o 
   5   5   6        0.60       -0.59      0.59 o 
  -5   6   6        1.26        0.86      1.01 o 
  -4   6   6       44.65       39.11      1.26 o 
  -3   6   6      235.77      229.97      2.63 o 
  -2   6   6        1.47        1.94      0.57 o 
  -1   6   6      136.38      124.51      1.29 o 
   0   6   6      328.10      344.24      2.44 o 
   1   6   6        5.86        4.99      0.29 o 
   2   6   6      250.07      239.74      1.98 o 
   3   6   6        3.94        2.93      0.43 o 
   4   6   6        0.43        0.77      0.50 o 
   5   6   6        0.36        0.43      0.65 o 
  -5   7   6        2.96        0.49      0.69 o 
  -4   7   6       52.76       47.66      1.11 o 
  -3   7   6        1.26        1.01      0.37 o 
  -2   7   6       22.66       19.66      0.60 o 
  -1   7   6      407.40      444.64      3.55 o 
   0   7   6       48.80       54.26      0.64 o 
   1   7   6      153.41      180.19      1.34 o 
   2   7   6      239.18      242.41      2.03 o 
   3   7   6       17.64       13.82      0.58 o 
   4   7   6        6.29        8.77      0.60 o 
   5   7   6       20.94       26.46      1.10 o 
  -5   8   6        9.48       10.40      1.28 o 
  -4   8   6        6.31        6.40      0.81 o 
  -3   8   6        3.69        4.99      0.51 o 
  -2   8   6      509.89      521.58      4.18 o 
  -1   8   6       11.92       15.73      0.78 o 
   0   8   6        1.63        1.49      0.34 o 
   1   8   6      123.07      131.86      1.22 o 
   2   8   6       28.07       27.11      0.57 o 
   3   8   6       74.40       68.40      0.98 o 
   4   8   6        2.25        1.30      1.13 o 
   5   8   6       18.75       16.06      1.04 o 
  -5   9   6        0.03       -0.12      0.72 o 
  -4   9   6        6.96        8.64      0.72 o 
  -3   9   6       39.05       31.78      0.93 o 
  -2   9   6     1304.70     1287.57     10.96 o 
  -1   9   6        9.67        8.73      0.46 o 
   0   9   6        7.17        6.02      0.45 o 
   1   9   6        2.34        3.38      0.31 o 
   2   9   6       11.38       11.99      0.88 o 
   3   9   6       66.87       61.98      0.95 o 
   4   9   6        0.56        1.19      0.64 o 
  -5  10   6        1.59        0.98      1.44 o 
  -4  10   6        1.78        1.00      0.52 o 
  -3  10   6       73.28       74.68      1.41 o 
  -2  10   6      312.93      304.06      3.28 o 
  -1  10   6       37.54       30.57      0.67 o 
   0  10   6      627.62      632.18      4.92 o 
   1  10   6        1.16        2.86      0.51 o 
   2  10   6        0.28        0.03      0.31 o 
   3  10   6        0.04       -0.19      0.47 o 
   4  10   6       19.49       12.37      0.82 o 
  -4  11   6        4.14        1.73      0.54 o 
  -3  11   6       12.78       13.59      0.71 o 
  -2  11   6       38.40       37.23      0.96 o 
  -1  11   6        1.37        0.37      0.31 o 
   0  11   6       82.81       86.83      1.18 o 
   1  11   6       16.98       22.39      0.91 o 
   2  11   6        0.37        0.17      0.59 o 
   3  11   6        0.48       -0.08      0.47 o 
   4  11   6        5.34        7.91      0.79 o 
  -4  12   6        0.95        0.76      0.70 o 
  -3  12   6        0.08        0.18      0.47 o 
  -2  12   6        2.63        2.16      0.48 o 
  -1  12   6       24.35       23.55      0.76 o 
   0  12   6      112.14      105.78      1.56 o 
   1  12   6       67.26       67.88      1.61 o 
   2  12   6       25.27       23.07      1.01 o 
   3  12   6        1.00        1.61      0.70 o 
   4  12   6        7.88        7.83      1.03 o 
  -4  13   6        8.72        9.59      1.06 o 
  -3  13   6        4.51        7.31      0.69 o 
  -2  13   6        0.41       -0.04      0.43 o 
  -1  13   6        0.65        0.68      0.40 o 
   0  13   6       63.91       60.18      1.66 o 
   1  13   6       85.75       85.77      1.89 o 
   2  13   6        2.76        1.85      0.65 o 
   3  13   6        0.27        1.09      0.71 o 
  -3  14   6        5.95       10.22      1.03 o 
  -2  14   6        0.43        0.74      0.50 o 
  -1  14   6       13.77       15.68      0.72 o 
   0  14   6        0.68        0.18      0.86 o 
   1  14   6       69.20       59.03      1.60 o 
   2  14   6        2.18        1.93      0.70 o 
   3  14   6        1.73        0.89      0.74 o 
  -3  15   6       52.65       58.43      1.46 o 
  -2  15   6       42.87       46.89      1.23 o 
  -1  15   6        0.42       -0.58      0.58 o 
   0  15   6        1.78        2.12      0.85 o 
   1  15   6        3.51        3.59      0.76 o 
   2  15   6        2.87        2.16      0.90 o 
  -2  16   6        5.31        4.85      0.69 o 
  -1  16   6        0.22       -0.60      0.60 o 
   0  16   6        5.11        4.32      1.14 o 
   1  16   6       11.99        9.82      1.31 o 
   0  17   6        2.10        1.12      1.10 o 
  -5   0   7        0.25       -0.42      0.89 o 
  -3   0   7      122.29      151.63      3.16 o 
  -1   0   7       31.65       15.08      0.78 o 
   1   0   7      157.13      177.58      2.43 o 
   3   0   7      930.78      870.53      9.36 o 
   5   0   7        3.43        4.98      1.16 o 
  -6   1   7        0.76       -0.71      0.77 o 
  -5   1   7        0.22       -0.83      1.31 o 
  -4   1   7      250.21      252.55      3.47 o 
  -3   1   7      187.07      188.44      5.80 o 
  -2   1   7       23.32       30.03      0.79 o 
  -1   1   7       22.78       26.08      0.56 o 
   0   1   7       23.79       27.92      0.41 o 
   1   1   7       34.68       46.29      0.49 o 
   3   1   7       67.87       64.97      1.43 o 
   4   1   7        4.07        4.02      0.70 o 
   5   1   7        1.04        1.86      0.77 o 
  -6   2   7        5.14        5.00      1.31 o 
  -5   2   7        0.69        0.54      0.62 o 
  -4   2   7      416.47      421.66      4.23 o 
  -3   2   7       65.00       59.92      1.26 o 
  -2   2   7       43.18       35.29      0.71 o 
  -1   2   7       29.32       17.51      0.49 o 
   0   2   7       95.62      109.15      0.97 o 
   1   2   7      340.30      370.55      2.61 o 
   2   2   7      126.22      115.56      1.08 o 
   3   2   7        9.72       10.34      0.51 o 
   4   2   7       15.53       13.44      0.70 o 
   5   2   7        0.34       -1.04      1.04 o 
  -6   3   7        1.72        3.79      1.27 o 
  -5   3   7        0.87        0.95      0.92 o 
  -4   3   7      109.10      112.81      2.16 o 
  -3   3   7        6.13        6.93      0.48 o 
  -2   3   7       11.59       11.33      0.46 o 
  -1   3   7      246.93      262.09      2.58 o 
   0   3   7       50.90       40.80      0.67 o 
   1   3   7       13.07       16.91      0.30 o 
   2   3   7       11.92       11.55      0.35 o 
   3   3   7      362.50      342.08      4.97 o 
   4   3   7       10.28        9.60      0.71 o 
   5   3   7        1.61        1.11      1.16 o 
  -5   4   7       24.74       27.06      1.20 o 
  -4   4   7      100.30       89.63      1.97 o 
  -3   4   7       20.42       19.50      0.56 o 
  -2   4   7      345.44      388.36      3.21 o 
  -1   4   7      706.02      785.97      5.82 o 
   0   4   7      600.75      517.07      3.20 o 
   1   4   7        0.15        0.64      0.25 o 
   2   4   7        0.27        0.67      0.25 o 
   3   4   7        6.54        8.75      0.59 o 
   4   4   7        0.61        2.46      0.54 o 
   5   4   7        2.17        3.22      0.85 o 
  -5   5   7       22.74       23.00      1.14 o 
  -4   5   7        0.03       -0.02      1.38 o 
  -3   5   7       30.71       33.51      0.91 o 
  -2   5   7       20.97       27.92      0.60 o 
  -1   5   7       13.63        9.15      0.36 o 
   0   5   7     1340.92     1403.35      9.65 o 
   1   5   7        3.98        5.13      0.27 o 
   2   5   7      323.94      324.33      3.52 o 
   3   5   7       32.24       30.36      0.68 o 
   4   5   7        0.07        0.14      0.49 o 
   5   5   7        0.17       -0.62      0.64 o 
  -5   6   7        2.35        1.43      0.97 o 
  -4   6   7        0.81        1.25      0.58 o 
  -3   6   7       10.84        9.71      0.60 o 
  -2   6   7       18.72       26.69      0.59 o 
  -1   6   7      264.97      241.69      2.16 o 
   0   6   7      301.76      341.51      2.46 o 
   1   6   7        1.03        1.30      0.19 o 
   2   6   7        0.49        1.03      0.27 o 
   3   6   7       56.33       51.63      0.94 o 
   4   6   7        0.37        0.26      0.53 o 
   5   6   7        3.66        6.51      0.82 o 
  -5   7   7       49.25       52.21      1.66 o 
  -4   7   7        0.40        0.84      0.61 o 
  -3   7   7       54.82       46.55      1.95 o 
  -2   7   7      250.67      244.77      2.28 o 
  -1   7   7       39.58       30.42      0.68 o 
   0   7   7      100.22      107.97      1.02 o 
   1   7   7        5.11        7.63      0.38 o 
   2   7   7        3.30        3.32      0.65 o 
   3   7   7        0.02        0.69      0.55 o 
   4   7   7       12.22       12.94      0.66 o 
   5   7   7       15.49       15.72      1.00 o 
  -5   8   7        2.69        2.12      1.06 o 
  -4   8   7        0.99        0.20      0.46 o 
  -3   8   7       34.81       30.22      0.88 o 
  -2   8   7      285.68      272.64      2.51 o 
  -1   8   7        3.45        5.14      0.36 o 
   0   8   7       56.36       64.41      0.88 o 
   1   8   7        0.03        0.16      0.22 o 
   2   8   7        0.54        0.67      0.28 o 
   3   8   7       16.35       20.29      1.61 o 
   4   8   7       13.48       12.27      0.69 o 
  -5   9   7        0.58       -0.02      1.02 o 
  -4   9   7        6.66        5.40      0.59 o 
  -3   9   7       27.18       18.83      0.76 o 
  -2   9   7      262.17      272.07      4.30 o 
  -1   9   7      378.08      358.31      3.09 o 
   0   9   7        7.08        5.21      0.55 o 
   1   9   7        2.33        3.52      0.40 o 
   2   9   7       14.45       13.12      0.50 o 
   3   9   7        0.20        0.22      0.33 o 
   4   9   7       11.72       11.81      1.07 o 
  -4  10   7        0.66        0.48      0.52 o 
  -3  10   7        5.93        4.35      0.74 o 
  -2  10   7       53.22       50.94      1.12 o 
  -1  10   7        2.60        2.69      0.36 o 
   0  10   7       36.45       36.61      0.75 o 
   1  10   7       51.64       50.21      1.28 o 
   2  10   7        0.60        0.08      0.33 o 
   3  10   7        0.49        0.46      0.51 o 
   4  10   7        2.27        1.43      1.09 o 
  -4  11   7        4.14        6.40      0.69 o 
  -3  11   7       19.32       20.38      0.82 o 
  -2  11   7       40.79       41.07      1.07 o 
  -1  11   7       39.31       40.87      0.82 o 
   0  11   7      413.03      411.76      5.30 o 
   1  11   7        3.90        4.89      0.64 o 
   2  11   7       61.20       62.90      1.55 o 
   3  11   7        0.04        0.80      0.54 o 
   4  11   7        3.30        3.04      1.11 o 
  -4  12   7        0.37       -0.24      0.61 o 
  -3  12   7       30.82       25.50      0.91 o 
  -2  12   7        3.36        3.34      0.51 o 
  -1  12   7        2.87        1.02      0.46 o 
   0  12   7        4.83        4.71      0.62 o 
   1  12   7      439.49      446.55      6.46 o 
   2  12   7        0.49        0.62      0.66 o 
   3  12   7        0.02       -0.59      0.59 o 
  -3  13   7        0.69        1.33      0.56 o 
  -2  13   7        0.06        0.44      0.47 o 
  -1  13   7       13.57       13.00      0.68 o 
   0  13   7        0.00        0.28      0.54 o 
   1  13   7       31.76       37.80      1.32 o 
   2  13   7        0.31       -0.48      0.60 o 
   3  13   7        2.14        1.24      0.86 o 
  -3  14   7        5.87        7.72      1.17 o 
  -2  14   7       61.15       61.89      1.37 o 
  -1  14   7        7.85        6.92      0.72 o 
   0  14   7        1.06        0.39      0.57 o 
   1  14   7       48.38       49.81      1.58 o 
   2  14   7        5.13        6.63      0.87 o 
  -2  15   7       38.78       48.72      1.52 o 
  -1  15   7        7.27        6.85      0.80 o 
   0  15   7        3.15        3.52      1.00 o 
   1  15   7        3.57        4.50      0.84 o 
   2  15   7        0.98        0.00      0.74 o 
  -1  16   7        1.22        0.77      0.67 o 
   0  16   7        1.46        4.17      1.12 o 
   1  16   7        5.62        9.94      2.30 o 
  -6   0   8        0.80        2.03      1.33 o 
  -4   0   8      431.62      416.78      7.24 o 
  -2   0   8       51.43       29.42      1.12 o 
   0   0   8      313.54      328.24      3.04 o 
   2   0   8        4.62        4.53      0.46 o 
   4   0   8        1.11        0.13      0.89 o 
  -6   1   8        0.02       -0.01      0.82 o 
  -5   1   8        1.81        1.85      0.65 o 
  -4   1   8      138.57      127.79      2.20 o 
  -3   1   8       20.37       25.70      0.88 o 
  -2   1   8      200.37      221.40      3.41 o 
  -1   1   8      444.85      439.63      4.00 o 
   0   1   8      297.18      373.42      2.65 o 
   1   1   8       37.61       46.03      0.51 o 
   2   1   8        0.04       -0.05      0.23 o 
   3   1   8      553.64      555.24      5.24 o 
   4   1   8        8.09       11.45      0.95 o 
   5   1   8        0.10        1.36      0.79 o 
  -5   2   8        3.18        4.72      0.79 o 
  -4   2   8       51.70       50.01      1.12 o 
  -3   2   8      230.99      225.08      4.62 o 
  -2   2   8       85.45       95.62      1.32 o 
  -1   2   8      193.66      242.87      2.46 o 
   0   2   8      194.12      193.94      1.55 o 
   1   2   8       29.09       31.50      0.49 o 
   2   2   8        7.41        6.78      0.31 o 
   3   2   8       39.24       38.86      0.94 o 
   4   2   8       45.83       48.14      1.14 o 
   5   2   8        0.89       -0.47      0.75 o 
  -5   3   8        0.92        1.40      0.65 o 
  -4   3   8      257.79      261.31      5.32 o 
  -3   3   8      193.34      181.06      2.62 o 
  -2   3   8      114.17       94.42      1.31 o 
  -1   3   8      713.02      810.68      6.96 o 
   0   3   8      232.30      269.95      1.84 o 
   1   3   8       15.09       14.77      0.36 o 
   2   3   8      150.57      154.85      1.38 o 
   3   3   8        0.36        0.09      0.40 o 
   4   3   8       65.28       57.29      1.25 o 
   5   3   8        0.27        0.39      0.77 o 
  -5   4   8        9.13       13.40      1.04 o 
  -4   4   8       15.88       11.43      0.88 o 
  -3   4   8       15.26       12.49      0.51 o 
  -2   4   8      221.09      216.86      2.37 o 
  -1   4   8        8.39        9.59      0.37 o 
   0   4   8       29.16       18.97      0.34 o 
   1   4   8        7.32        5.39      0.30 o 
   2   4   8        7.91        7.47      0.33 o 
   3   4   8        8.23        8.26      0.85 o 
   4   4   8       16.83       15.13      0.75 o 
   5   4   8        0.25        0.20      0.79 o 
  -5   5   8        0.73        0.65      0.70 o 
  -4   5   8        8.48        8.09      0.96 o 
  -3   5   8       10.80        8.16      0.46 o 
  -2   5   8      151.17      162.52      1.68 o 
  -1   5   8      118.82      158.98      1.59 o 
   0   5   8       47.74       50.73      0.59 o 
   1   5   8       45.20       51.06      0.61 o 
   2   5   8        2.73        5.16      0.59 o 
   3   5   8       47.64       40.43      0.97 o 
   4   5   8        2.56        4.57      0.63 o 
   5   5   8        0.14       -0.30      0.78 o 
  -5   6   8       10.22        5.74      1.18 o 
  -4   6   8       38.79       38.55      1.31 o 
  -3   6   8       30.82       29.26      0.88 o 
  -2   6   8       46.83       45.62      0.80 o 
  -1   6   8       29.82       33.65      0.65 o 
   0   6   8      281.07      281.23      2.12 o 
   1   6   8      128.21      130.50      1.12 o 
   2   6   8       74.69       75.33      0.94 o 
   3   6   8       19.83       21.31      0.76 o 
   4   6   8        2.97        3.80      0.82 o 
   5   6   8        1.40        3.34      0.77 o 
  -5   7   8        3.27        1.40      0.75 o 
  -4   7   8       22.01       19.31      0.82 o 
  -3   7   8      187.88      172.81      2.29 o 
  -2   7   8       36.72       34.36      0.71 o 
  -1   7   8       43.16       35.43      0.72 o 
   0   7   8       65.30       59.44      0.72 o 
   1   7   8       59.93       55.38      0.73 o 
   2   7   8       15.22       15.57      0.47 o 
   3   7   8       31.60       30.91      0.79 o 
   4   7   8        0.08       -0.57      0.71 o 
  -5   8   8        0.57       -0.24      0.96 o 
  -4   8   8        1.66        1.19      0.54 o 
  -3   8   8       32.11       23.38      0.83 o 
  -2   8   8       17.90       16.87      0.54 o 
  -1   8   8      653.60      612.24      4.81 o 
   0   8   8        2.81        2.53      0.35 o 
   1   8   8       10.16       10.87      0.48 o 
   2   8   8        2.09        2.03      0.30 o 
   3   8   8        0.04       -0.26      0.33 o 
   4   8   8       25.11       21.40      0.79 o 
  -5   9   8       11.59       16.68      1.15 o 
  -4   9   8        4.68        2.45      0.59 o 
  -3   9   8       16.98       17.37      0.77 o 
  -2   9   8        0.00        0.93      0.43 o 
  -1   9   8      723.06      748.33      5.79 o 
   0   9   8        0.51        0.07      0.28 o 
   1   9   8       21.92       19.55      0.66 o 
   2   9   8        1.07        1.82      0.35 o 
   3   9   8        0.55        0.87      0.37 o 
   4   9   8       32.92       36.50      1.19 o 
  -4  10   8       10.42       11.58      0.84 o 
  -3  10   8        4.77        2.96      0.52 o 
  -2  10   8       85.51       83.62      1.47 o 
  -1  10   8        0.00       -0.33      0.33 o 
   0  10   8       24.59       27.89      0.67 o 
   1  10   8       55.76       59.20      1.43 o 
   2  10   8        0.90        0.75      0.39 o 
   3  10   8        0.06       -0.30      0.50 o 
   4  10   8        1.98        2.82      0.75 o 
  -4  11   8       23.84       22.93      0.99 o 
  -3  11   8       30.87       31.68      1.01 o 
  -2  11   8       61.24       53.29      1.19 o 
  -1  11   8       17.67       18.00      0.64 o 
   0  11   8       23.79       22.25      0.77 o 
   1  11   8      104.02      108.48      2.52 o 
   2  11   8       21.83       21.40      0.77 o 
   3  11   8        4.27        4.99      0.76 o 
  -4  12   8        6.10        7.28      0.93 o 
  -3  12   8        3.51        4.86      0.63 o 
  -2  12   8        1.63        1.03      0.49 o 
  -1  12   8        0.27       -0.11      0.44 o 
   0  12   8       24.59       23.02      1.91 o 
   1  12   8       19.58       23.56      1.07 o 
   2  12   8       25.60       27.56      1.13 o 
   3  12   8        0.98        1.57      0.70 o 
  -3  13   8        0.01       -0.66      0.66 o 
  -2  13   8        9.20       13.17      1.01 o 
  -1  13   8        3.33        2.68      0.54 o 
   0  13   8       40.68       42.06      1.32 o 
   1  13   8      137.36      134.52      2.52 o 
   2  13   8       13.27       13.73      1.02 o 
   3  13   8        3.11        2.67      0.81 o 
  -3  14   8        1.24        3.12      0.66 o 
  -2  14   8       43.38       50.05      1.29 o 
  -1  14   8       18.79       19.38      1.00 o 
   0  14   8        0.29        0.43      0.61 o 
   1  14   8       18.14       17.32      1.05 o 
   2  14   8        2.60        1.67      0.74 o 
  -2  15   8       44.43       61.55      1.45 o 
  -1  15   8        1.98        1.23      0.85 o 
   0  15   8        2.45        3.73      1.02 o 
   1  15   8        7.43        5.13      0.85 o 
  -1  16   8        3.04        3.66      1.14 o 
   0  16   8        1.79        4.87      1.16 o 
  -3   0   9       60.32       61.81      1.95 o 
  -1   0   9       62.09       80.91      1.99 o 
   1   0   9      170.75      195.68      2.03 o 
   3   0   9       42.92       45.28      1.21 o 
   5   0   9        1.45        1.46      1.12 o 
  -5   1   9        7.24        5.08      0.82 o 
  -4   1   9       59.75       61.11      1.45 o 
  -3   1   9      228.16      222.92      3.08 o 
  -2   1   9      210.69      209.59      2.81 o 
  -1   1   9      100.94      119.79      1.49 o 
   0   1   9       16.56       11.38      0.34 o 
   1   1   9      107.40      108.01      1.17 o 
   2   1   9       20.02       15.78      0.48 o 
   3   1   9       45.34       40.04      0.81 o 
   4   1   9       95.02       82.23      1.89 o 
   5   1   9        0.22       -0.97      0.98 o 
  -5   2   9        1.32        0.28      1.99 o 
  -4   2   9        3.54        4.78      0.63 o 
  -3   2   9     1389.10     1364.82     14.18 o 
  -2   2   9       33.34       39.29      0.83 o 
  -1   2   9       12.02       22.01      0.58 o 
   0   2   9      830.15      869.25      5.74 o 
   1   2   9        3.19        2.57      0.47 o 
   2   2   9        0.03       -0.22      0.24 o 
   3   2   9      137.33      130.64      1.96 o 
   4   2   9        0.30        1.63      1.02 o 
   5   2   9        4.12        3.59      1.43 o 
  -5   3   9        0.23        0.43      0.67 o 
  -4   3   9       18.53       14.31      0.90 o 
  -3   3   9      480.39      460.84      5.44 o 
  -2   3   9       43.05       37.49      0.81 o 
  -1   3   9        0.51        0.59      0.38 o 
   0   3   9      423.45      452.66      3.20 o 
   1   3   9        2.50        1.85      0.23 o 
   2   3   9       13.90       13.51      0.39 o 
   3   3   9        0.19        1.15      1.03 o 
   4   3   9       20.98       17.00      0.80 o 
   5   3   9        0.05       -0.76      0.76 o 
  -5   4   9        3.29        5.75      1.47 o 
  -4   4   9        3.91        3.52      0.66 o 
  -3   4   9        2.80        4.54      0.42 o 
  -2   4   9       42.65       42.70      0.78 o 
  -1   4   9       99.84       99.33      1.36 o 
   0   4   9      226.59      247.07      1.62 o 
   1   4   9       67.79       76.36      0.86 o 
   2   4   9       23.36       24.53      0.50 o 
   3   4   9      175.58      178.03      2.27 o 
   4   4   9       31.45       31.22      0.99 o 
   5   4   9        1.14        0.07      1.16 o 
  -5   5   9        0.01        0.11      0.73 o 
  -4   5   9       25.12       17.41      1.00 o 
  -3   5   9        9.01        7.55      0.48 o 
  -2   5   9       63.67       55.26      0.90 o 
  -1   5   9       49.64       50.66      0.81 o 
   0   5   9        7.19        4.66      0.31 o 
   1   5   9      283.76      271.50      1.95 o 
   2   5   9        0.36        0.99      0.33 o 
   3   5   9        6.66        4.78      0.55 o 
   4   5   9        2.34        4.37      0.64 o 
  -5   6   9        1.58        2.57      0.82 o 
  -4   6   9      229.79      211.73      4.31 o 
  -3   6   9       26.29       18.52      0.73 o 
  -2   6   9       80.77       84.50      1.15 o 
  -1   6   9      186.26      195.59      1.91 o 
   0   6   9      143.19      150.21      1.23 o 
   1   6   9      134.32      134.25      1.17 o 
   2   6   9       10.59        9.55      0.40 o 
   3   6   9        4.19        4.97      0.57 o 
   4   6   9        2.18        2.19      0.77 o 
  -5   7   9        0.03       -0.21      0.74 o 
  -4   7   9        0.60        0.35      0.47 o 
  -3   7   9        0.11       -0.27      0.44 o 
  -2   7   9        0.26        0.07      0.28 o 
  -1   7   9      250.76      248.78      2.32 o 
   0   7   9       14.66       17.35      0.51 o 
   1   7   9        3.79        4.99      0.33 o 
   2   7   9       10.95        8.90      0.42 o 
   3   7   9       10.89       11.31      0.57 o 
   4   7   9        6.88        5.40      0.64 o 
  -5   8   9        0.16        0.42      0.81 o 
  -4   8   9       22.08       29.59      1.02 o 
  -3   8   9       37.16       33.67      0.99 o 
  -2   8   9        7.32        6.85      0.73 o 
  -1   8   9      628.05      635.20      5.02 o 
   0   8   9      433.21      426.46      3.67 o 
   1   8   9       89.92       82.81      1.11 o 
   2   8   9        3.70        3.22      0.35 o 
   3   8   9        0.56       -0.02      0.40 o 
   4   8   9        0.38        0.31      0.58 o 
  -4   9   9        9.46       11.28      0.78 o 
  -3   9   9        1.91        1.09      0.48 o 
  -2   9   9       16.03       13.13      0.55 o 
  -1   9   9       23.42       23.99      0.67 o 
   0   9   9       31.78       29.54      0.81 o 
   1   9   9       57.22       60.04      1.14 o 
   2   9   9        6.31        6.75      0.65 o 
   3   9   9        1.45        1.00      0.38 o 
   4   9   9        0.74        0.18      1.04 o 
  -4  10   9        0.01       -0.06      0.58 o 
  -3  10   9       15.39       12.61      0.74 o 
  -2  10   9       52.12       43.53      1.08 o 
  -1  10   9      227.35      227.94      2.29 o 
   0  10   9        0.37        0.15      0.38 o 
   1  10   9       11.29       10.54      0.72 o 
   2  10   9        5.00        6.01      0.55 o 
   3  10   9        3.49        4.11      0.50 o 
  -4  11   9        0.02       -0.59      0.59 o 
  -3  11   9        0.34       -0.17      0.51 o 
  -2  11   9        4.41        2.32      0.50 o 
  -1  11   9       71.48       73.02      1.15 o 
   0  11   9       24.89       23.52      0.96 o 
   1  11   9      101.92      101.05      2.04 o 
   2  11   9        8.65       11.68      0.73 o 
   3  11   9        2.15        1.58      0.65 o 
  -3  12   9        1.32        0.84      0.55 o 
  -2  12   9        0.89       -0.33      0.46 o 
  -1  12   9        1.33        0.11      0.36 o 
   0  12   9       17.65       19.26      0.93 o 
   1  12   9      153.66      145.89      3.25 o 
   2  12   9        5.94        7.38      0.87 o 
   3  12   9        0.98        0.78      0.71 o 
  -3  13   9        3.39        4.09      0.80 o 
  -2  13   9        6.58        3.44      0.84 o 
  -1  13   9       13.85       15.92      0.75 o 
   0  13   9        0.00        0.37      0.76 o 
   1  13   9        2.69        3.25      0.73 o 
   2  13   9      128.67      125.33      2.53 o 
  -2  14   9        0.37       -0.15      0.58 o 
  -1  14   9       28.30       33.93      1.84 o 
   0  14   9       14.76       19.94      1.55 o 
   1  14   9        9.40       10.33      1.12 o 
   2  14   9       47.94       52.50      1.72 o 
  -2  15   9        2.06        1.94      0.71 o 
  -1  15   9       15.76       18.70      1.57 o 
   0  15   9        0.08        0.19      0.91 o 
   1  15   9        5.60        6.86      0.95 o 
  -4   0  10        0.27        0.28      0.74 o 
  -2   0  10      475.64      442.41      7.33 o 
   0   0  10      333.07      321.71      3.10 o 
   2   0  10        0.60        1.02      0.40 o 
   4   0  10        3.06        5.93      1.25 o 
  -5   1  10        0.58        0.63      0.73 o 
  -4   1  10       35.40       34.79      1.14 o 
  -3   1  10      236.91      226.81      3.19 o 
  -2   1  10        5.50        1.55      0.40 o 
  -1   1  10        4.40        3.38      0.35 o 
   0   1  10       44.18       39.43      0.61 o 
   1   1  10       24.93       22.48      0.46 o 
   2   1  10       65.68       67.72      1.08 o 
   3   1  10        0.22        0.31      0.33 o 
   4   1  10       37.00       32.82      1.28 o 
   5   1  10        0.54       -0.85      0.85 o 
  -5   2  10        3.97        6.38      2.18 o 
  -4   2  10        1.04       -0.16      0.50 o 
  -3   2  10       80.73       73.01      1.57 o 
  -2   2  10       24.61       28.38      0.76 o 
  -1   2  10      152.93      151.96      1.82 o 
   0   2  10      360.39      353.46      2.63 o 
   1   2  10        0.38        0.83      0.21 o 
   2   2  10        0.24        0.31      0.29 o 
   3   2  10        9.99        9.57      0.59 o 
   4   2  10      128.57      124.06      2.44 o 
  -5   3  10        0.00       -0.61      0.61 o 
  -4   3  10       12.30       15.66      0.93 o 
  -3   3  10        9.70       15.58      0.82 o 
  -2   3  10      166.99      169.00      2.40 o 
  -1   3  10      152.19      175.29      2.04 o 
   0   3  10       56.54       63.91      0.79 o 
   1   3  10        9.88        8.97      0.34 o 
   2   3  10        2.30        1.14      0.30 o 
   3   3  10       29.43       29.10      0.86 o 
   4   3  10       15.36       16.80      0.83 o 
  -5   4  10        9.08        5.32      0.88 o 
  -4   4  10       10.39        9.84      0.90 o 
  -3   4  10       97.65       90.40      1.46 o 
  -2   4  10       85.88       81.74      1.31 o 
  -1   4  10      106.74      102.61      1.44 o 
   0   4  10        0.53        0.37      0.19 o 
   1   4  10      110.55      109.13      1.12 o 
   2   4  10        1.01        1.15      0.31 o 
   3   4  10        0.00        0.57      0.47 o 
   4   4  10       36.78       30.29      1.00 o 
  -5   5  10        3.29        2.24      0.84 o 
  -4   5  10       29.20       22.12      1.10 o 
  -3   5  10      131.17      122.57      1.55 o 
  -2   5  10       14.56       13.32      0.78 o 
  -1   5  10       10.56       13.31      0.47 o 
   0   5  10        1.61        1.82      0.23 o 
   1   5  10       13.03       10.96      0.37 o 
   2   5  10       56.98       52.15      0.88 o 
   3   5  10        1.63        0.71      0.45 o 
   4   5  10        2.05        1.58      0.57 o 
  -5   6  10        3.36        7.05      0.97 o 
  -4   6  10        5.96        5.17      0.77 o 
  -3   6  10        8.04        7.57      0.51 o 
  -2   6  10        1.53        1.69      0.34 o 
  -1   6  10        4.67        4.18      0.51 o 
   0   6  10        2.64        1.25      0.29 o 
   1   6  10       97.86       99.54      1.00 o 
   2   6  10        0.14        0.13      0.29 o 
   3   6  10       29.16       25.14      0.84 o 
   4   6  10        0.01       -0.39      0.55 o 
  -5   7  10       10.12        8.79      1.05 o 
  -4   7  10        0.10        0.21      0.50 o 
  -3   7  10        0.08       -0.50      0.62 o 
  -2   7  10       23.96       21.10      0.66 o 
  -1   7  10        0.04        0.20      0.30 o 
   0   7  10      477.51      472.30      4.52 o 
   1   7  10      127.49      127.12      1.29 o 
   2   7  10        0.47        0.22      0.30 o 
   3   7  10        0.14       -0.30      0.41 o 
   4   7  10        3.82        2.89      0.58 o 
  -4   8  10        1.24        0.59      0.56 o 
  -3   8  10        0.55        2.14      0.52 o 
  -2   8  10      215.22      200.58      2.11 o 
  -1   8  10       26.43       27.82      0.96 o 
   0   8  10      450.78      465.50      4.51 o 
   1   8  10        5.86        5.92      0.52 o 
   2   8  10       17.44       16.23      0.52 o 
   3   8  10        0.87       -0.09      0.43 o 
   4   8  10        2.21        2.66      0.61 o 
  -4   9  10        9.38        7.33      0.74 o 
  -3   9  10       14.26       15.81      0.78 o 
  -2   9  10        0.99        0.94      0.38 o 
  -1   9  10      254.16      257.44      2.94 o 
   0   9  10        0.36        0.90      0.41 o 
   1   9  10       15.03       16.99      1.20 o 
   2   9  10       18.13       19.00      0.74 o 
   3   9  10        1.65        0.95      0.47 o 
  -4  10  10       31.54       44.43      1.29 o 
  -3  10  10       16.75       20.92      0.89 o 
  -2  10  10        0.41        1.14      0.48 o 
  -1  10  10       59.53       60.78      1.05 o 
   0  10  10        5.34        5.54      0.82 o 
   1  10  10       31.31       29.83      1.10 o 
   2  10  10        2.79        3.83      0.55 o 
   3  10  10        3.88        5.15      0.82 o 
  -4  11  10        0.34        3.47      0.70 o 
  -3  11  10        5.36        5.25      0.67 o 
  -2  11  10       20.98       22.04      0.85 o 
  -1  11  10       17.74       18.55      0.67 o 
   0  11  10        4.31        2.98      0.60 o 
   1  11  10       14.87       15.19      0.92 o 
   2  11  10       56.38       66.62      1.39 o 
   3  11  10       13.44       15.61      1.59 o 
  -3  12  10        0.74        0.96      0.60 o 
  -2  12  10        4.80        5.87      0.65 o 
  -1  12  10       11.23       11.84      0.88 o 
   0  12  10        8.78       11.51      0.83 o 
   1  12  10       10.84       11.15      0.90 o 
   2  12  10       18.18       22.17      1.16 o 
  -3  13  10        0.56        0.30      0.75 o 
  -2  13  10        0.61        0.63      0.55 o 
  -1  13  10       86.58       89.46      2.05 o 
   0  13  10       18.26       16.94      0.95 o 
   1  13  10        2.66        4.90      1.14 o 
   2  13  10        3.72        4.92      0.89 o 
  -2  14  10        3.99        3.68      0.66 o 
  -1  14  10        0.45        0.91      0.87 o 
   0  14  10        2.03        1.68      0.85 o 
   1  14  10        0.02        0.38      0.71 o 
  -1  15  10       26.63       26.52      1.80 o 
   0  15  10        0.18        1.14      1.04 o 
  -3   0  11      325.40      302.32      5.63 o 
  -1   0  11        2.47        1.89      0.55 o 
   1   0  11        0.22        0.41      0.40 o 
   3   0  11       13.81       12.83      1.03 o 
  -5   1  11        6.99        7.10      1.21 o 
  -4   1  11        9.85       10.71      0.79 o 
  -3   1  11      136.23      125.83      2.17 o 
  -2   1  11       21.09       20.28      0.84 o 
  -1   1  11       19.51       21.93      0.64 o 
   0   1  11        7.14        8.49      0.34 o 
   1   1  11       82.02       84.35      0.96 o 
   2   1  11       35.11       37.23      0.75 o 
   3   1  11        0.17       -0.23      0.36 o 
   4   1  11        1.27        3.02      1.20 o 
  -5   2  11        0.19       -0.06      1.07 o 
  -4   2  11       12.43       12.42      0.92 o 
  -3   2  11      135.74      131.88      2.24 o 
  -2   2  11      477.82      467.84      4.52 o 
  -1   2  11       62.73       65.44      1.11 o 
   0   2  11       29.41       29.51      0.56 o 
   1   2  11      271.92      269.72      2.17 o 
   2   2  11        1.82        1.80      0.34 o 
   3   2  11        0.00       -0.39      0.41 o 
   4   2  11       25.28       26.69      1.39 o 
  -5   3  11        1.82        4.10      0.97 o 
  -4   3  11        0.28        0.71      0.47 o 
  -3   3  11        1.41        0.30      0.47 o 
  -2   3  11      743.38      737.43      6.66 o 
  -1   3  11       17.08       15.34      0.59 o 
   0   3  11       43.01       44.58      0.68 o 
   1   3  11        0.16        0.54      0.31 o 
   2   3  11        4.91        5.53      0.42 o 
   3   3  11        0.00       -0.54      0.54 o 
   4   3  11        0.00       -0.09      0.58 o 
  -5   4  11        0.00        0.90      0.75 o 
  -4   4  11        8.57        9.79      0.90 o 
  -3   4  11       62.88       55.09      1.14 o 
  -2   4  11       86.17       79.30      1.75 o 
  -1   4  11        1.90        1.57      0.35 o 
   0   4  11       47.13       58.07      0.79 o 
   1   4  11        0.00        0.14      0.24 o 
   2   4  11       45.01       43.64      0.81 o 
   3   4  11        4.65        3.42      0.54 o 
   4   4  11        5.40        5.09      0.69 o 
  -5   5  11       13.23       16.86      1.15 o 
  -4   5  11        3.80        7.29      0.87 o 
  -3   5  11      229.09      202.37      2.50 o 
  -2   5  11       44.18       44.28      0.87 o 
  -1   5  11        7.14        5.85      0.49 o 
   0   5  11       39.58       41.34      0.67 o 
   1   5  11       27.96       27.21      0.56 o 
   2   5  11        0.30        0.98      0.40 o 
   3   5  11        4.70        3.04      0.53 o 
   4   5  11        1.75        3.07      0.67 o 
  -5   6  11        1.85        2.38      1.29 o 
  -4   6  11        1.98        1.40      0.69 o 
  -3   6  11       19.48       15.76      0.64 o 
  -2   6  11       53.28       51.43      0.93 o 
  -1   6  11        5.56        6.75      0.43 o 
   0   6  11        1.07        0.29      0.30 o 
   1   6  11        6.99        6.63      0.46 o 
   2   6  11       21.61       19.16      0.62 o 
   3   6  11        1.05        0.64      0.49 o 
   4   6  11        3.40        3.00      0.68 o 
  -4   7  11        0.28       -0.31      0.63 o 
  -3   7  11       30.90       30.47      0.95 o 
  -2   7  11        0.03        0.15      0.36 o 
  -1   7  11       35.21       34.08      0.74 o 
   0   7  11      346.42      341.76      3.53 o 
   1   7  11        9.64       10.47      0.44 o 
   2   7  11        9.71       10.39      0.48 o 
   3   7  11        2.82        3.34      0.51 o 
   4   7  11        1.62        1.64      0.78 o 
  -4   8  11        0.70        1.66      0.60 o 
  -3   8  11        5.06        5.69      0.75 o 
  -2   8  11       17.11       16.47      0.80 o 
  -1   8  11       11.27       10.46      0.52 o 
   0   8  11       15.63       16.26      0.70 o 
   1   8  11        9.64       10.82      0.63 o 
   2   8  11        2.16        0.96      0.35 o 
   3   8  11        0.76        0.54      0.48 o 
  -4   9  11        4.58        5.73      0.73 o 
  -3   9  11        0.44        1.27      0.53 o 
  -2   9  11       57.04       46.62      0.95 o 
  -1   9  11        3.43        5.89      0.48 o 
   0   9  11       84.29       77.92      1.39 o 
   1   9  11        5.53        5.43      0.56 o 
   2   9  11       13.62       13.66      0.70 o 
   3   9  11        0.49        0.56      0.58 o 
  -4  10  11        0.41        0.14      0.62 o 
  -3  10  11       33.08       27.77      0.98 o 
  -2  10  11       27.35       27.51      0.92 o 
  -1  10  11       66.38       58.07      1.05 o 
   0  10  11      152.94      160.73      2.87 o 
   1  10  11        0.00        0.25      0.52 o 
   2  10  11        0.83        1.15      0.63 o 
   3  10  11        0.45        0.61      0.75 o 
  -3  11  11        3.49        2.58      0.63 o 
  -2  11  11        3.33        2.81      0.56 o 
  -1  11  11       15.55       12.47      0.97 o 
   0  11  11        0.45        0.77      0.53 o 
   1  11  11        4.47        3.24      0.68 o 
   2  11  11        9.76       12.05      0.78 o 
  -3  12  11        4.97        2.64      0.66 o 
  -2  12  11        1.68        0.00      0.51 o 
  -1  12  11       12.37       15.00      1.98 o 
   0  12  11        3.44        3.70      0.67 o 
   1  12  11       18.14       17.12      1.01 o 
   2  12  11       59.74       63.18      1.79 o 
  -2  13  11        0.21       -0.39      0.60 o 
  -1  13  11        3.46        1.74      0.67 o 
   0  13  11       10.42       12.76      0.94 o 
   1  13  11        1.52        1.75      0.71 o 
  -1  14  11       12.50       17.50      1.57 o 
   0  14  11        9.26        9.36      0.91 o 
   1  14  11        2.40        2.74      0.79 o 
  -4   0  12        0.37       -0.23      0.78 o 
  -2   0  12      163.31      156.04      3.49 o 
   0   0  12        7.02        8.30      0.47 o 
   2   0  12       73.49       65.40      1.67 o 
   4   0  12        5.45        4.85      1.29 o 
  -5   1  12        0.39       -0.68      0.95 o 
  -4   1  12        0.64       -0.19      0.62 o 
  -3   1  12       18.89       23.72      1.32 o 
  -2   1  12      312.95      306.75      4.00 o 
  -1   1  12      101.52       99.78      1.47 o 
   0   1  12        2.65        2.25      0.27 o 
   1   1  12      354.03      345.57      3.36 o 
   2   1  12       21.26       18.86      0.59 o 
   3   1  12        0.03       -0.24      0.44 o 
   4   1  12       10.75       11.86      1.10 o 
  -5   2  12        3.60        6.71      1.05 o 
  -4   2  12        0.41        0.40      0.55 o 
  -3   2  12       21.47       20.24      0.90 o 
  -2   2  12      174.28      155.75      2.48 o 
  -1   2  12        5.20        6.58      0.79 o 
   0   2  12        0.91        1.56      0.26 o 
   1   2  12       31.29       35.75      0.73 o 
   2   2  12        0.00       -0.19      0.31 o 
   3   2  12        1.69        1.56      0.49 o 
   4   2  12        2.86        4.47      0.89 o 
  -5   3  12       13.98       16.65      1.17 o 
  -4   3  12       12.68       14.20      0.75 o 
  -3   3  12       10.91        8.15      0.69 o 
  -2   3  12      308.59      292.06      3.19 o 
  -1   3  12       52.78       55.87      1.15 o 
   0   3  12       27.26       24.34      0.60 o 
   1   3  12       28.12       28.65      0.58 o 
   2   3  12       18.49       18.90      0.62 o 
   3   3  12        0.29       -0.20      0.48 o 
   4   3  12       17.33       16.81      0.87 o 
  -5   4  12        1.59        4.26      0.90 o 
  -4   4  12        1.18        0.74      0.67 o 
  -3   4  12       29.08       18.06      0.75 o 
  -2   4  12      259.39      244.30      2.81 o 
  -1   4  12        0.29        0.55      0.37 o 
   0   4  12        8.67        9.17      0.39 o 
   1   4  12        0.03        0.23      0.26 o 
   2   4  12        6.19        5.35      0.56 o 
   3   4  12        2.17        1.24      0.51 o 
   4   4  12        0.35       -0.22      0.60 o 
  -5   5  12       23.34       31.00      1.44 o 
  -4   5  12        0.05        0.18      0.70 o 
  -3   5  12      141.39      132.26      1.95 o 
  -2   5  12        0.79       -0.11      0.34 o 
  -1   5  12       88.71       86.37      1.39 o 
   0   5  12        0.14       -0.08      0.25 o 
   1   5  12       28.13       29.65      0.62 o 
   2   5  12       12.64       12.95      0.63 o 
   3   5  12        5.04        3.77      0.59 o 
   4   5  12       11.29       12.10      1.09 o 
  -4   6  12        1.16        0.73      0.79 o 
  -3   6  12        2.38        0.37      0.42 o 
  -2   6  12        7.53        5.89      0.48 o 
  -1   6  12        5.73        7.64      0.48 o 
   0   6  12       31.23       30.30      0.82 o 
   1   6  12       73.51       68.56      0.95 o 
   2   6  12        7.87        7.40      0.97 o 
   3   6  12        3.72        4.63      0.81 o 
  -4   7  12       12.09       15.58      1.07 o 
  -3   7  12        0.05        1.47      0.59 o 
  -2   7  12        4.85        3.66      0.48 o 
  -1   7  12        0.63        0.33      0.47 o 
   0   7  12        4.28        5.22      1.44 o 
   1   7  12      327.53      332.94      4.34 o 
   2   7  12       34.11       32.10      0.93 o 
   3   7  12        0.57       -0.12      0.48 o 
  -4   8  12        0.35        0.92      0.61 o 
  -3   8  12        3.22        1.27      0.55 o 
  -2   8  12        3.90        4.67      0.51 o 
  -1   8  12        1.86        1.48      0.39 o 
   0   8  12      166.83      171.07      2.23 o 
   1   8  12       37.55       41.26      1.05 o 
   2   8  12        0.15        0.00      0.77 o 
   3   8  12        0.00       -0.39      0.50 o 
  -4   9  12        0.66        0.83      0.62 o 
  -3   9  12        6.03        6.46      0.70 o 
  -2   9  12        7.17        8.83      0.57 o 
  -1   9  12       90.69       85.48      1.51 o 
   0   9  12      274.32      288.52      4.25 o 
   1   9  12        8.52        8.76      0.66 o 
   2   9  12        1.70        1.05      0.51 o 
   3   9  12        1.47        1.46      0.77 o 
  -3  10  12        5.38       10.05      0.79 o 
  -2  10  12        8.96       11.07      0.92 o 
  -1  10  12        9.18        8.94      0.68 o 
   0  10  12       42.30       50.19      1.18 o 
   1  10  12        9.76       10.60      0.89 o 
   2  10  12        3.83        3.84      0.89 o 
  -3  11  12       20.16       24.68      1.03 o 
  -2  11  12        1.47        0.09      0.52 o 
  -1  11  12        1.51        1.13      0.52 o 
   0  11  12        3.84        2.05      0.65 o 
   1  11  12        0.06        0.78      0.61 o 
   2  11  12       13.14       12.67      0.81 o 
  -2  12  12        1.10        2.05      0.63 o 
  -1  12  12        2.78        3.82      0.62 o 
   0  12  12       28.97       32.22      1.26 o 
   1  12  12        0.02        0.06      0.67 o 
   2  12  12        2.06        2.34      0.82 o 
  -2  13  12        2.23        0.76      0.92 o 
  -1  13  12        0.20       -0.95      0.95 o 
   0  13  12        1.97        1.10      0.70 o 
   1  13  12        0.16        0.41      0.73 o 
  -3   0  13      123.50      118.72      3.11 o 
  -1   0  13       28.67       27.92      1.38 o 
   1   0  13        8.22        7.75      0.91 o 
   3   0  13        0.05       -0.51      0.58 o 
  -5   1  13        0.07        2.22      1.23 o 
  -4   1  13        4.31        4.45      0.73 o 
  -3   1  13        0.07       -0.25      0.51 o 
  -2   1  13      179.54      176.19      2.76 o 
  -1   1  13       29.79       31.38      1.04 o 
   0   1  13        0.32        0.56      0.27 o 
   1   1  13        4.33        3.89      0.41 o 
   2   1  13       25.08       23.37      0.67 o 
   3   1  13        0.04       -0.44      0.45 o 
   4   1  13        0.21       -0.40      0.75 o 
  -5   2  13        0.71       -0.03      0.81 o 
  -4   2  13        0.57        0.44      0.61 o 
  -3   2  13        0.25        0.39      0.52 o 
  -2   2  13      111.11      115.42      2.10 o 
  -1   2  13        1.62        1.11      0.42 o 
   0   2  13       10.83       13.22      0.45 o 
   1   2  13        2.00        1.56      0.35 o 
   2   2  13        0.25        0.23      0.35 o 
   3   2  13        6.42        7.36      0.66 o 
   4   2  13        2.02        2.77      0.86 o 
  -4   3  13        0.47        1.76      0.55 o 
  -3   3  13       33.54       36.24      1.18 o 
  -2   3  13        4.69        8.00      0.62 o 
  -1   3  13      170.93      176.50      2.24 o 
   0   3  13        8.71        7.29      0.41 o 
   1   3  13        1.19        0.82      0.33 o 
   2   3  13        0.05        0.09      0.35 o 
   3   3  13        3.43        3.53      0.62 o 
   4   3  13        0.43        0.10      0.84 o 
  -4   4  13        0.96        1.64      0.72 o 
  -3   4  13       11.74       12.16      0.67 o 
  -2   4  13      239.25      220.33      2.66 o 
  -1   4  13      486.52      492.55      4.82 o 
   0   4  13       31.83       30.06      0.62 o 
   1   4  13       11.15       10.00      0.44 o 
   2   4  13        1.88        3.06      0.51 o 
   3   4  13        0.11       -0.43      0.50 o 
  -4   5  13        3.38        0.48      0.68 o 
  -3   5  13        6.05        5.42      0.52 o 
  -2   5  13       33.79       31.81      0.81 o 
  -1   5  13       11.26        9.78      0.54 o 
   0   5  13        9.25        9.69      0.44 o 
   1   5  13        4.83        4.68      0.41 o 
   2   5  13       24.31       23.28      0.79 o 
   3   5  13        0.68        0.99      0.92 o 
  -4   6  13       19.30       17.91      1.14 o 
  -3   6  13        1.60        0.27      0.40 o 
  -2   6  13        4.23        5.36      0.49 o 
  -1   6  13        5.89        6.57      0.84 o 
   0   6  13        1.01        1.72      0.66 o 
   1   6  13      170.57      179.34      1.75 o 
   2   6  13       45.92       43.38      1.07 o 
   3   6  13        6.19        7.38      0.80 o 
  -4   7  13        0.00       -0.43      0.82 o 
  -3   7  13        1.57        1.25      0.61 o 
  -2   7  13        3.89        5.68      0.59 o 
  -1   7  13       58.67       56.49      1.20 o 
   0   7  13        1.72        1.19      0.68 o 
   1   7  13       15.98       19.91      0.82 o 
   2   7  13       19.36       18.05      0.85 o 
   3   7  13        8.43        7.81      1.01 o 
  -4   8  13       17.41       22.11      1.02 o 
  -3   8  13        9.80       10.52      0.80 o 
  -2   8  13        3.19        1.65      0.44 o 
  -1   8  13        8.30        7.87      0.95 o 
   0   8  13        5.10        8.62      1.26 o 
   1   8  13       47.48       48.60      1.15 o 
   2   8  13        5.75        7.11      0.88 o 
   3   8  13        0.42       -0.40      0.62 o 
  -3   9  13        2.53        5.71      1.13 o 
  -2   9  13       17.62       16.19      0.67 o 
  -1   9  13       37.72       36.06      1.02 o 
   0   9  13        3.37        3.26      0.58 o 
   1   9  13       65.06       67.93      1.39 o 
   2   9  13        0.50        0.41      0.98 o 
  -3  10  13        1.45        0.45      0.67 o 
  -2  10  13        4.18        5.42      0.66 o 
  -1  10  13       11.53       12.60      0.77 o 
   0  10  13        5.67        8.86      0.85 o 
   1  10  13        0.16        0.07      0.68 o 
   2  10  13        0.50        1.12      0.73 o 
  -2  11  13        3.67        5.14      0.70 o 
  -1  11  13        2.31        3.50      0.62 o 
   0  11  13       30.72       35.51      1.32 o 
   1  11  13        1.27        1.46      0.70 o 
   2  11  13        3.89        4.84      0.88 o 
  -2  12  13        0.11        0.25      0.75 o 
  -1  12  13       17.10       16.68      0.88 o 
   0  12  13        1.90        2.69      0.76 o 
   1  12  13       10.71       11.94      1.06 o 
   0  13  13        2.84        0.69      0.76 o 
  -4   0  14       19.80       22.66      1.59 o 
  -2   0  14        4.81        3.05      0.85 o 
   0   0  14        0.38        0.06      0.47 o 
   2   0  14      181.51      184.61      4.15 o 
  -4   1  14        6.19        7.46      0.84 o 
  -3   1  14        0.00       -0.21      0.49 o 
  -2   1  14        1.80        1.70      0.58 o 
  -1   1  14      183.94      175.79      2.79 o 
   0   1  14        4.02        3.57      0.38 o 
   1   1  14        1.64        2.25      0.39 o 
   2   1  14        8.20        8.99      0.59 o 
   3   1  14        1.38        0.60      0.66 o 
  -4   2  14       13.52       11.28      0.94 o 
  -3   2  14        7.95        7.96      1.09 o 
  -2   2  14       12.97       10.73      0.80 o 
  -1   2  14       91.41       88.34      1.50 o 
   0   2  14        0.01        0.04      0.28 o 
   1   2  14        0.10        0.03      0.36 o 
   2   2  14        0.42       -0.10      0.39 o 
   3   2  14        3.16        2.32      0.58 o 
  -4   3  14        2.34        3.62      0.64 o 
  -3   3  14        1.31        1.43      0.64 o 
  -2   3  14       74.10       68.94      1.35 o 
  -1   3  14       11.58       12.35      0.71 o 
   0   3  14        3.02        3.52      0.47 o 
   1   3  14       14.34       14.61      0.56 o 
   2   3  14        8.28        8.51      0.62 o 
   3   3  14        1.80        1.00      0.55 o 
  -4   4  14        3.87        3.48      0.86 o 
  -3   4  14        8.75       13.18      0.74 o 
  -2   4  14      109.80       94.03      1.61 o 
  -1   4  14       59.67       65.78      1.31 o 
   0   4  14        0.29       -0.11      0.31 o 
   1   4  14        4.89        4.77      0.47 o 
   2   4  14        0.06        0.45      0.51 o 
   3   4  14        1.38        1.84      0.59 o 
  -4   5  14       11.37       14.85      1.21 o 
  -3   5  14        4.86        5.42      0.62 o 
  -2   5  14        0.79        1.06      0.40 o 
  -1   5  14       57.19       54.71      1.02 o 
   0   5  14        2.81        2.39      0.44 o 
   1   5  14        0.89        0.56      0.39 o 
   2   5  14        9.66       10.30      0.74 o 
   3   5  14        0.00        0.03      0.57 o 
  -4   6  14       12.80       16.07      1.24 o 
  -3   6  14        0.90       -0.01      0.44 o 
  -2   6  14        0.58        1.27      0.44 o 
  -1   6  14        1.94        2.69      0.48 o 
   0   6  14       47.53       51.02      1.60 o 
   1   6  14        4.06        2.97      0.60 o 
   2   6  14       23.82       27.78      0.92 o 
   3   6  14        2.12        1.16      0.62 o 
  -4   7  14       18.44       28.49      2.08 o 
  -3   7  14        9.67       11.80      0.84 o 
  -2   7  14        4.04        3.96      0.49 o 
  -1   7  14       16.26       14.36      0.71 o 
   0   7  14       26.83       31.97      0.94 o 
   1   7  14       18.08       23.51      0.89 o 
   2   7  14        9.91       12.51      1.04 o 
  -3   8  14        0.71        1.26      0.64 o 
  -2   8  14        0.20        0.54      0.43 o 
  -1   8  14       13.01       10.67      0.71 o 
   0   8  14        3.18        4.02      0.59 o 
   1   8  14      141.91      147.38      2.18 o 
   2   8  14        0.91        0.93      0.70 o 
  -3   9  14        9.94       11.44      0.89 o 
  -2   9  14        1.99        0.93      0.47 o 
  -1   9  14        2.54        3.15      0.57 o 
   0   9  14       24.16       23.01      0.88 o 
   1   9  14       50.11       53.81      1.30 o 
   2   9  14        4.27        8.14      1.84 o 
  -2  10  14       18.75       19.52      1.15 o 
  -1  10  14        1.27       -0.23      0.69 o 
   0  10  14        9.05        7.74      1.06 o 
   1  10  14        0.69        0.92      0.68 o 
  -2  11  14        3.25        2.22      0.85 o 
  -1  11  14        6.57        7.23      0.75 o 
   0  11  14        0.30        1.17      0.71 o 
   1  11  14        4.93        6.31      0.94 o 
  -1  12  14        0.39       -0.57      0.70 o 
   0  12  14        2.51        1.60      0.80 o 
  -3   0  15        0.98        0.89      0.83 o 
  -1   0  15        3.01        2.86      0.80 o 
   1   0  15        6.78        4.20      1.11 o 
   3   0  15       29.96       25.33      1.63 o 
  -4   1  15       14.34       17.03      1.04 o 
  -3   1  15        0.11        1.80      0.67 o 
  -2   1  15       40.13       37.83      1.24 o 
  -1   1  15        3.06        2.55      0.64 o 
   0   1  15        5.90        6.53      0.52 o 
   1   1  15        0.02       -0.36      0.36 o 
   2   1  15        1.08        1.21      0.45 o 
   3   1  15        1.92        1.18      0.69 o 
  -4   2  15        3.81        5.89      1.04 o 
  -3   2  15        5.76        7.09      1.25 o 
  -2   2  15        2.86        1.95      0.60 o 
  -1   2  15      191.76      207.27      3.21 o 
   0   2  15       31.08       33.72      0.72 o 
   1   2  15        0.29       -0.38      0.38 o 
   2   2  15       17.70       16.34      0.64 o 
   3   2  15        1.04        0.95      0.59 o 
  -4   3  15        7.79        7.25      1.31 o 
  -3   3  15        0.06        0.31      0.59 o 
  -2   3  15       19.35       15.22      0.88 o 
  -1   3  15      393.09      387.26      5.00 o 
   0   3  15       28.38       33.18      0.72 o 
   1   3  15        0.90        0.50      0.41 o 
   2   3  15        1.91        1.83      0.55 o 
   3   3  15        0.54        0.14      0.57 o 
  -4   4  15       15.16       17.33      1.23 o 
  -3   4  15        8.93       10.19      0.73 o 
  -2   4  15        0.59        0.75      0.73 o 
  -1   4  15       20.87       16.90      0.81 o 
   0   4  15       90.31       87.66      1.17 o 
   1   4  15        4.58        3.00      0.53 o 
   2   4  15        2.39        2.18      0.57 o 
   3   4  15        1.11        1.69      0.64 o 
  -4   5  15        5.12        6.46      1.18 o 
  -3   5  15        3.43        3.33      0.63 o 
  -2   5  15        0.64        0.01      0.41 o 
  -1   5  15        0.73        1.12      0.48 o 
   0   5  15       44.64       43.06      1.10 o 
   1   5  15        8.97       10.34      0.68 o 
   2   5  15       46.40       50.68      1.23 o 
  -3   6  15        7.10       12.07      0.71 o 
  -2   6  15       22.13       18.84      0.72 o 
  -1   6  15        0.14       -0.13      0.44 o 
   0   6  15        1.53        1.29      0.48 o 
   1   6  15        1.94        1.74      0.54 o 
   2   6  15       32.54       32.21      1.02 o 
  -3   7  15        3.20        2.91      0.65 o 
  -2   7  15       10.01        8.52      0.70 o 
  -1   7  15        0.62        1.21      0.51 o 
   0   7  15        3.12        1.14      0.52 o 
   1   7  15       18.26       14.47      0.99 o 
   2   7  15        1.63        1.20      0.98 o 
  -3   8  15        1.89        2.15      0.89 o 
  -2   8  15        0.00       -0.47      0.47 o 
  -1   8  15        5.48        6.42      0.76 o 
   0   8  15       12.82       13.91      0.77 o 
   1   8  15       20.69       20.56      1.14 o 
   2   8  15       55.05       56.08      1.73 o 
  -2   9  15        0.01        0.02      0.59 o 
  -1   9  15        6.37        6.46      0.70 o 
   0   9  15        0.02        0.15      0.67 o 
   1   9  15        1.53        0.85      1.16 o 
  -2  10  15        0.86       -0.55      0.77 o 
  -1  10  15        6.76        6.36      1.13 o 
   0  10  15       13.27       14.56      1.11 o 
   1  10  15        4.98        2.75      1.02 o 
  -4   0  16       10.54       26.43      1.84 o 
  -2   0  16        1.80        0.34      0.78 o 
   0   0  16        9.18        6.61      0.78 o 
   2   0  16        0.26       -0.14      0.66 o 
  -3   1  16        0.01        0.40      0.64 o 
  -2   1  16        3.78        2.87      0.67 o 
  -1   1  16        4.48        4.56      0.68 o 
   0   1  16        0.61        0.39      0.42 o 
   1   1  16        0.67        0.22      0.41 o 
   2   1  16        0.11       -0.28      0.60 o 
  -3   2  16        0.50        1.67      0.67 o 
  -2   2  16       12.62       10.60      0.88 o 
  -1   2  16       36.58       34.28      1.84 o 
   0   2  16       41.33       50.33      1.01 o 
   1   2  16        5.28        5.62      0.61 o 
   2   2  16        3.38        2.61      0.56 o 
  -3   3  16        4.62        3.17      0.75 o 
  -2   3  16        0.16       -0.33      0.58 o 
  -1   3  16       20.64       20.78      0.86 o 
   0   3  16      136.57      141.88      2.56 o 
   1   3  16        2.02        1.47      0.47 o 
   2   3  16        0.61        1.68      0.58 o 
  -3   4  16        9.67        8.14      0.82 o 
  -2   4  16        8.03        8.47      0.71 o 
  -1   4  16        2.85        5.45      0.62 o 
   0   4  16       13.99       16.78      0.81 o 
   1   4  16        9.47       12.20      0.64 o 
   2   4  16        4.64        5.82      0.92 o 
  -3   5  16        1.94        2.74      0.65 o 
  -2   5  16        7.70        6.81      0.61 o 
  -1   5  16       10.73        9.58      0.74 o 
   0   5  16       41.50       44.60      1.15 o 
   1   5  16        0.33        0.21      0.54 o 
   2   5  16        3.50        3.65      0.68 o 
  -3   6  16        5.57       14.18      0.89 o 
  -2   6  16        1.75        1.61      0.49 o 
  -1   6  16        5.42        9.21      0.72 o 
   0   6  16        5.53        6.46      0.68 o 
   1   6  16        2.34        1.75      0.76 o 
   2   6  16        3.20        2.92      0.84 o 
  -2   7  16        0.14       -0.18      0.57 o 
  -1   7  16        1.16        1.16      0.57 o 
   0   7  16        4.18        4.62      0.64 o 
   1   7  16        3.44        1.85      1.47 o 
  -2   8  16       10.14        8.55      0.79 o 
  -1   8  16        2.05       -0.06      0.56 o 
   0   8  16       12.54       11.60      0.81 o 
   1   8  16        0.01       -1.19      1.54 o 
  -1   9  16        6.78        9.98      1.50 o 
   0   9  16        1.78        2.09      0.81 o 
  -3   0  17       14.61       14.11      1.42 o 
  -1   0  17        0.16        0.42      0.78 o 
   1   0  17        0.75        1.33      0.66 o 
  -3   1  17       25.96       26.49      1.18 o 
  -2   1  17        0.09        0.04      0.78 o 
  -1   1  17        0.69        0.01      0.70 o 
   0   1  17        0.70        1.83      0.49 o 
   1   1  17        0.49        0.10      0.47 o 
   2   1  17        0.23       -0.51      0.51 o 
  -3   2  17        5.94        8.78      0.90 o 
  -2   2  17        0.85        0.75      0.65 o 
  -1   2  17        2.23        1.24      0.61 o 
   0   2  17       75.05       77.46      1.31 o 
   1   2  17        2.32        1.70      0.64 o 
   2   2  17        0.32        0.35      0.60 o 
  -3   3  17        1.73        0.89      0.73 o 
  -2   3  17       11.35       10.25      0.91 o 
  -1   3  17       10.11        8.55      0.87 o 
   0   3  17       36.65       40.58      1.09 o 
   1   3  17        0.01        0.21      0.50 o 
  -3   4  17        0.02        0.35      0.62 o 
  -2   4  17        4.99        5.54      0.69 o 
  -1   4  17        4.45        3.97      0.64 o 
   0   4  17       53.19       61.84      1.70 o 
   1   4  17        4.66        5.14      0.60 o 
  -2   5  17        0.05        0.98      0.59 o 
  -1   5  17       23.72       21.44      0.91 o 
   0   5  17        2.00        1.56      0.72 o 
   1   5  17       30.64       34.07      1.09 o 
  -2   6  17        0.65       -0.24      0.59 o 
  -1   6  17        0.30        0.83      0.64 o 
   0   6  17        0.01        0.01      0.69 o 
   1   6  17        0.15       -0.53      0.73 o 
  -2   7  17        0.06        1.10      0.81 o 
  -1   7  17        4.84        5.01      0.70 o 
   0   7  17        0.91       -0.51      0.56 o 
  -2   0  18        0.15       -0.40      0.93 o 
   0   0  18        4.84        2.21      0.76 o 
  -2   1  18        4.23        5.71      0.86 o 
  -1   1  18        0.72        0.22      0.67 o 
   0   1  18        1.84        1.98      0.54 o 
   1   1  18        0.04       -0.51      0.51 o 
  -2   2  18        0.01        0.37      0.67 o 
  -1   2  18       11.07       10.70      1.37 o 
   0   2  18       56.51       57.39      1.16 o 
   1   2  18        9.04       11.41      0.86 o 
  -2   3  18        0.83        0.42      0.74 o 
  -1   3  18        0.20        0.59      0.69 o 
   0   3  18       16.99       17.25      1.09 o 
   1   3  18       18.91       19.48      0.79 o 
  -2   4  18        2.21        1.39      0.97 o 
  -1   4  18        2.96        0.54      1.02 o 
   0   4  18       27.65       26.70      1.26 o 
  -1   5  18        0.08        0.43      0.61 o 
   0   5  18        2.06        2.30      0.82 o 
                                                 
